# Supplementary material for: Tissue proteomics outlines AGR2 AND LOX5 as markers for biochemical recurrence of prostate cancer
Source: Oncotarget. 2018 Nov 23;9(92):36444–56. doi: 10.18632/oncotarget.26342 (PMC6284859; doi:10.18632/oncotarget.26342)
Supplement: Supplementary file 2 [file oncotarget-09-36444-s002.xlsx]

## Sheet: Supp Table 1
	Supplementary Table 1: Clinicopathological characteristics and follow-up of patients treated by radical prostatectomy for prostate cancer
	Parameter	Proteomics Discovery set				TMA Evaluation set
		NAP tissue (n=33)		PCa tissue (n=34)		PCa Tissue (n=481)
		Mean (range) or n(%)		Mean (range) or n(%)		Mean (range) or n(%)
	Age at RP (years)	60.9	(50.0-71.0)	62.6	(49.0-72.0)	64.7568	(55.4-75.14)
	PSA level at diagnosis					7.23417	(0.3-125.2)
	Total (ng/ml)	8.4	(2.0-28.9)	14.6	(0.5-64.3)
	≤ 10 ng/mL	22	66.6	16	41	418	86.9
	> 10 ng/mL	0.1	30.3	21	54	62	12.9
	Missing	1	3.1	2	5	1	0.2
	Tumour Percentage	-	-	84.6	(60-100)
	Gleason Score (RP)
	<7	-	-	22	56.4	264	54.9
	7	-	-	12	30.8	188	39.1
	3+4=7	-	-	7	17.9	153	31.8
	4+3=7	-	-	5	12.8	35	7.3
	>7	-	-	5	12.8	29	6
	Pathological State
	T2	-	-	12	30.8	343	71.4
	T3a/b	-	-	12	30.8	110	22.8
	T4	-	-	12	30.8	28	5.8
	Missing	-	-	3	7.7	-	-
	Lymph Nodes (RP)
	Positive	-	-	-	-	1	0.2
	Negative	-	-	-	-	480	99.8
	Surgical Margins						0
	Positive	-	-	-	-	119	24.7
	Negative	-	-	-	-	362	75.3
	Biochemical Recurrence
	Positive	23	69.7	20	51.3	119	24.7
	Negative	10	30.3	19	48.7	362	75.3
	Local Recurrence
	Positive	-	-	-	-	21	4.4
	Negative	-	-	-	-	460	95.6
	Death
	Positive	7	21.2	16	41	112	23.3
	Negative	26	78.8	22	56.4	368	76.5
	Missing	-	-	1	2.6	1	0.2
	Death from PCa
	Positive	3	9.1	6	15.4	12	10.7
	Negative	3	9.1	13	33.3	74	66.1
	Unknown	27	81.8	20	51.3	26	23.2
	Follow-up time (Months)	130.5	(45.0-235.0)	138.7	(80.0-204.4)	113.3	(0.0-203.8)

## Sheet: Supp Table 2
	Supplementary Table 2: Overview of identified and differentially expressed proteins in PCa tissue compared to NAP by shotgun proteomics approach
	Protein names	Gene names	LFQ intensity Average PCa (log2)	LFQ intensity Avarage NAP (log2)	Student's T-test Significant PCa vs. NAP	Peptides	Unique peptides	Mol. weight [kDa]	-Log Student's T-test p-value PCa_NAP	Fold Change
	Apolipoprotein C-II;Proapolipoprotein C-II	APOC2;APOC4-APOC2	21.884	21.4117	+	3	3	11.284	2.34118	0.436065
	Vigilin	HDLBP	26.0949	25.0086	+	36	36	141.44	8.34402	1.04322
	40S ribosomal protein S9	RPS9	27.1396	26.5575	+	15	15	22.591	8.7609	0.627156
	EH domain-containing protein 1	EHD1	23.8074	24.6088	+	16	10	61.927	5.80508	-0.883503
	Diablo homolog, mitochondrial	DIABLO	22.0472	21.7202	+	5	5	18.919	1.90378	0.669909
	Ig lambda-3 chain C regions;Ig lambda-2 chain C regions;Ig lambda-6 chain C region	IGLC3;IGLC2;IGLC6	25.997	26.4234	+	5	2	11.208	2.42858	-0.62575
	TATA-binding protein-associated factor 2N	TAF15	24.0228	23.0637	+	6	4	48.839	3.18098	0.94498
	Nucleobindin-2;Nesfatin-1	HEL-S-109;NUCB2;Nucb2	24.1103	23.6604	+	20	20	50.222	1.82019	0.629512
	NADH dehydrogenase [ubiquinone] iron-sulfur protein 7, mitochondrial	NDUFS7	21.8426	21.3137	+	2	2	19.77	2.02131	0.539142
	Pyrroline-5-carboxylate reductase 2;Pyrroline-5-carboxylate reductase	PYCR2	22.1673	21.5505	+	9	8	25.868	2.81807	0.547816
	E3 ubiquitin-protein ligase UHRF1	UHRF1	21.8712	21.3775	+	5	5	91.099	2.25241	0.488536
	Synaptojanin-2-binding protein	SYNJ2BP-COX16;SYNJ2BP	23.5827	22.045	+	5	5	17.188	4.47382	1.13076
	40S ribosomal protein S24	RPS24	23.2223	21.8556	+	4	4	15.197	5.47664	1.18254
	CD177 antigen	CD177	21.7381	23.7302	+	9	9	46.381	8.10912	-2.20644
	Clathrin heavy chain;Clathrin heavy chain 1	CLTC	29.4481	29.0919	+	83	66	192.06	5.64509	0.320522
	26S proteasome non-ATPase regulatory subunit 1	PSMD1	24.9826	24.462	+	15	15	105.85	3.40971	0.440842
	TAR DNA-binding protein 43	TARDBP	25.0838	24.3072	+	9	9	26.743	6.68658	0.784447
	NADH dehydrogenase [ubiquinone] 1 alpha subcomplex subunit 10, mitochondrial	NDUFA10	23.4303	21.8953	+	10	10	40.836	4.77393	1.13846
	60S ribosomal protein L17	RPL17;RPL17-C18orf32	26.077	25.6951	+	11	11	19.586	6.20757	0.477387
	Collagen alpha-1(V) chain	COL5A1	23.8134	21.8359	+	4	4	183.65	2.14252	1.04333
	Vacuolar protein sorting-associated protein VTA1 homolog	VTA1	22.1479	21.678	+	2	2	31.102	2.83804	0.549073
	AP-2 complex subunit mu	AP2M1	23.6821	23.1819	+	8	8	49.526	2.41597	0.657117
	Junctional adhesion molecule A	F11R	21.8382	21.5867	+	3	3	30.197	1.83976	0.404901
	Prostaglandin E synthase 3	PTGES3	26.4742	25.8914	+	8	8	19.155	9.45699	0.625324
	Lysophosphatidic acid phosphatase type 6	ACP6	21.7874	21.5703	+	2	2	18.846	2.67282	0.468386
	Adenylyl cyclase-associated protein;Adenylyl cyclase-associated protein 2	CAP2	22.0886	22.633	+	8	7	43.53	1.85337	-0.561741
	Ribonuclease T2	RNASET2	23.639	21.7521	+	5	5	29.114	2.55549	1.01908
	Hypoxia up-regulated protein 1	HYOU1	26.875	26.4148	+	34	34	104.78	4.48353	0.496208
	Collagen alpha-1(VI) chain	COL6A1	31.7682	32.152	+	44	44	108.34	2.60793	-0.488836
	Heterogeneous nuclear ribonucleoprotein M	HNRNPM	27.8166	27.2689	+	43	43	77.569	10.1991	0.617377
	Prostaglandin G/H synthase 1	PTGS1	21.7368	22.1426	+	5	5	63.286	1.98709	-0.536834
	ES1 protein homolog, mitochondrial	C21orf33	26.396	25.8571	+	9	9	28.142	4.75412	0.519965
	Laminin subunit alpha-4	LAMA4	26.6992	27.2639	+	36	36	201.82	3.96996	-0.832739
	Protein-tyrosine-phosphatase;Receptor-type tyrosine-protein phosphatase S	PTPRS	21.6127	22.1638	+	4	2	168.43	2.93527	-0.647922
	Heterogeneous nuclear ribonucleoprotein U-like protein 1	HNRNPUL1	25.1006	22.7335	+	13	13	85.939	6.05977	1.87831
	Protein-L-isoaspartate O-methyltransferase;Protein-L-isoaspartate(D-aspartate) O-methyltransferase	PCMT1	25.2416	25.8009	+	11	11	30.315	4.86225	-0.535404
	Nucleolar and coiled-body phosphoprotein 1	NOLC1	23.3088	21.8123	+	8	8	74.543	9.24235	1.46771
	Ribosome-binding protein 1	RRBP1	26.2061	25.6698	+	39	38	152.45	6.34998	0.892272
	Calcium/calmodulin-dependent protein kinase type II subunit gamma	CAMK2G;CAMK2B	23.1212	24.063	+	8	4	57.796	6.97733	-1.25003
	Hydroxyacyl-coenzyme A dehydrogenase, mitochondrial	HADH	25.9048	25.5919	+	14	14	42.123	3.08112	0.388309
	Four and a half LIM domains protein 2	FHL2	24.1381	23.0477	+	11	11	44.838	1.86348	0.837078
	Tapasin	TAPBP	22.1134	21.6246	+	3	3	16.442	2.19718	0.558025
	Isovaleryl-CoA dehydrogenase, mitochondrial	IVD	26.2054	25.3928	+	14	14	46.65	2.85165	0.856768
	Integrin-linked protein kinase	ILK	27.0783	27.7186	+	19	19	54.611	5.53419	-0.737671
	Transmembrane emp24 domain-containing protein 7	TMED7-TICAM2;TMED7	25.2511	24.8676	+	5	5	21.233	2.26683	0.372122
	UPF0562 protein C7orf55;Putative RNA-binding protein Luc7-like 2	LUC7L2;C7orf55	24.5513	22.1938	+	12	11	54.223	7.7112	1.77729
	Serine/arginine-rich splicing factor 7	SRSF7	25.5269	24.7409	+	9	8	15.763	10.977	0.865839
	Transmembrane 9 superfamily member 4	TM9SF4	23.5392	21.5472	+	10	10	72.54	6.65986	1.43405
	Disks large homolog 1	DLG1	22.9209	22.6461	+	10	10	99.813	2.42687	0.572106
	Arylsulfatase A;Arylsulfatase A component B;Arylsulfatase A component C	ARSA	22.8667	21.63	+	9	8	53.806	3.9122	1.16204
	40S ribosomal protein SA	RPSA	27.8433	27.1141	+	14	14	29.404	9.79926	0.646738
	Enoyl-CoA delta isomerase 2, mitochondrial	ECI2	23.2184	21.9566	+	13	13	40.183	5.82683	1.45588
	CD276 antigen	CD276	22.0999	21.7596	+	2	2	41.767	2.94867	0.600117
	Calpain small subunit 1	CAPNS1	26.4284	26.6433	+	12	12	33.786	4.3967	-0.292412
	ADP-ribosylation factor GTPase-activating protein 2	ARFGAP2	21.9163	21.5997	+	4	3	30.597	2.0992	0.421697
	HLA class II histocompatibility antigen, DR alpha chain	HLA-DRA	24.9945	24.0074	+	6	6	25.859	5.07651	1.19412
	Heat shock 70 kDa protein 1B;Heat shock 70 kDa protein 1A	HSPA1B;HSPA1A	29.6563	29.9936	+	42	25	70.108	2.99022	-0.298343
	Glucosylceramidase	GBA	22.0134	21.4398	+	4	4	50.263	2.05855	0.435469
	Alpha-2-antiplasmin	SERPINF2	23.2155	23.9737	+	6	6	47.936	2.43524	-0.785958
	Poly(U)-binding-splicing factor PUF60	PUF60	24.1747	23.5314	+	12	12	54.626	5.13492	1.19355
	Matrin-3	MATR3	26.7752	26.2586	+	32	32	94.622	7.72978	0.565917
	HLA class II histocompatibility antigen, DP alpha 1 chain	HLA-DPA1;HLA-DQA1	22.2736	21.7698	+	2	2	14.319	2.67185	0.516283
	Antigen peptide transporter 1	TAP1	21.9581	21.4561	+	5	5	87.175	2.5594	0.512599
	Carnitine O-palmitoyltransferase 2, mitochondrial	CPT2	24.5405	22.3551	+	18	18	71.181	8.48371	1.90196
	Acid ceramidase;Acid ceramidase subunit alpha;Acid ceramidase subunit beta	ASAH1	27.0443	26.5214	+	18	18	42.296	2.23233	0.485267
	Aminoacylase-1	ACY1;ABHD14A-ACY1	23.5723	21.8229	+	13	13	42.179	5.12593	1.35815
	Cathepsin D;Cathepsin D light chain;Cathepsin D heavy chain	CTSD	27.5996	26.9631	+	17	17	43.688	6.07857	0.598648
	E3 ubiquitin-protein ligase NEDD4-like	NEDD4L	22.3012	21.7211	+	5	5	140.82	3.33186	0.676618
	Hematological and neurological expressed 1-like protein	HN1L	22.578	21.7105	+	8	8	17.603	4.63283	1.15105
	Tetraspanin;CD81 antigen	CD81	25.7681	26.6909	+	4	4	17.963	6.73404	-0.795797
	Putative annexin A2-like protein	ANXA2P2	21.8885	21.6802	+	27	3	38.659	1.78395	0.387788
	Tetraspanin;CD9 antigen	CD9	26.7268	26.9937	+	6	6	17.764	2.71954	-0.428233
	Serine/threonine-protein phosphatase 2A activator	PPP2R4;DKFZp781M17165	25.2207	24.9286	+	7	7	37.375	2.11553	0.273091
	Mesencephalic astrocyte-derived neurotrophic factor	MANF	24.2181	22.4144	+	7	7	21.143	2.99936	1.09783
	Small nuclear ribonucleoprotein G;Putative small nuclear ribonucleoprotein G-like protein 15	SNRPG;SNRPGP15	22.5229	21.5703	+	2	2	7.1013	2.82623	0.712536
	Nucleoside diphosphate-linked moiety X motif 19, mitochondrial	NUDT19	22.2233	21.7434	+	5	5	42.233	2.3602	0.503742
	Serine/arginine repetitive matrix protein 1	SRRM1	22.6992	21.8923	+	3	3	103.39	5.77033	0.80905
	Eukaryotic translation initiation factor 3 subunit L	EIF3L	23.4992	21.8181	+	11	11	70.901	4.12296	1.07662
	RNA-binding protein EWS	EWSR1	25.0245	23.3484	+	5	5	64.929	4.94827	1.50438
	Translocator protein	TSPO	24.2703	23.2283	+	3	3	11.896	2.75022	0.953864
	Rho guanine nucleotide exchange factor 7	ARHGEF7	22.3862	21.9467	+	3	3	79.831	1.7836	0.369957
	Latrophilin-2	ADGRL2;LPHN2	21.7702	21.6332	+	3	3	151.14	1.85272	0.352427
	Polyadenylate-binding protein;Polyadenylate-binding protein 4	PABPC4	22.4045	21.4269	+	13	4	67.97	2.71086	0.608877
	Citrate synthase;Citrate synthase, mitochondrial	CS	27.3307	26.7919	+	14	13	50.431	6.40287	0.592978
	Protein transport protein Sec61 subunit alpha isoform 1	SEC61A1	23.6888	21.8369	+	3	3	52.949	3.99709	1.15921
	Interleukin enhancer-binding factor 2	ILF2	26.6595	25.9005	+	19	19	38.91	11.2825	0.869598
	Calcium-transporting ATPase;Calcium-transporting ATPase type 2C member 1	ATP2C1	22.7389	21.9963	+	10	10	104.71	2.72459	0.816586
	Echinoderm microtubule-associated protein-like 4	EML4	22.4347	21.5119	+	9	9	110.18	4.43191	0.956763
	Epithelial cell adhesion molecule	EPCAM	24.9345	21.9374	+	8	8	37.893	8.49622	2.25496
	Chromobox protein homolog 1	CBX1	23.6434	23.0574	+	7	6	19.325	3.09446	0.894285
	GTP-binding nuclear protein Ran	RAN	27.7136	27.2415	+	14	14	26.224	4.58019	0.475879
	Heterogeneous nuclear ribonucleoprotein L-like	HNRNPLL;HNRPLL	22.026	21.5277	+	5	5	56.45	1.8137	0.379779
	Sarcolemmal membrane-associated protein	SLMAP	24.7381	26.5105	+	20	20	42.036	9.08267	-2.20631
	Medium-chain specific acyl-CoA dehydrogenase, mitochondrial	ACADM	23.4594	21.5913	+	8	8	42.426	5.27533	1.36252
	Prothymosin alpha;Prothymosin alpha, N-terminally processed;Thymosin alpha-1	PTMA	24.3627	21.5865	+	3	3	11.758	7.44461	1.94191
	Transcription elongation factor B polypeptide 2	TCEB2	24.5317	24.1527	+	6	6	12.527	2.19639	0.764565
	Basic leucine zipper and W2 domain-containing protein 1	BZW1	22.5972	21.6814	+	3	3	33.454	2.07035	0.586835
	Eukaryotic translation elongation factor 1 epsilon-1	EEF1E1;EEF1E1-BLOC1S5	22.0083	21.8627	+	3	3	16.686	1.80707	0.462943
	60S ribosomal protein L37a	RPL37A	24.6482	23.9257	+	4	4	7.624	5.94309	1.26157
	Transportin-3	TNPO3	21.7788	21.4779	+	2	2	96.669	1.99366	0.389599
	Cytochrome c oxidase copper chaperone	COX17	22.4311	21.5555	+	3	3	10.853	3.94748	0.914024
	Metaxin-2	MTX2	22.0162	21.5481	+	3	3	25.717	2.55562	0.461282
	Apolipoprotein D	APOD	25.571	22.2001	+	9	9	24.158	3.60123	1.97279
	Cytochrome c	CYCS	25.6916	25.192	+	7	6	11.333	6.61784	0.647975
	Acylamino-acid-releasing enzyme	APEH	24.5674	23.8658	+	15	15	81.673	3.71812	0.864435
	60S ribosomal protein L24	RPL24	25.6187	24.915	+	6	6	14.369	7.71419	1.01305
	Coiled-coil domain-containing protein 58	CCDC58	21.8502	21.4886	+	3	3	15.296	2.05379	0.531914
	MICOS complex subunit MIC19	CHCHD3	23.8477	21.725	+	4	4	26.694	4.84555	1.35601
	Alpha-2-HS-glycoprotein;Alpha-2-HS-glycoprotein chain A;Alpha-2-HS-glycoprotein chain B	AHSG	26.2882	26.9241	+	10	9	39.411	2.77176	-0.649044
	Catenin delta-1	CTNND1	26.1645	25.6426	+	23	23	104.85	3.07858	0.515209
	Ras-associated and pleckstrin homology domains-containing protein 1	RAPH1	21.9343	21.3638	+	3	3	141.18	2.61892	0.425538
	Eukaryotic translation initiation factor 4 gamma 2	EIF4G2	21.7833	21.4247	+	6	6	102.33	2.24883	0.467932
	60S ribosomal protein L32	RPL32	25.5448	24.79	+	9	9	15.616	4.71698	0.679927
	Target of Nesh-SH3	ABI3BP;DKFZp667H216	21.804	21.4313	+	3	3	195.32	2.22208	0.418637
	Heterogeneous nuclear ribonucleoprotein A/B	HNRNPAB	25.0359	23.6698	+	6	6	30.302	3.11025	1.2023
	ADP-ribose pyrophosphatase, mitochondrial	NUDT9	22.3685	21.643	+	3	3	22.979	3.34054	0.613873
	COP9 signalosome complex subunit 4	COPS4	23.5106	23.2591	+	8	8	47.726	2.39997	0.461993
	Dickkopf-related protein 2	DKK2	21.8268	21.5141	+	2	2	18.146	1.95952	0.392323
	Estradiol 17-beta-dehydrogenase 11	HSD17B11	22.6801	21.6433	+	8	8	28.102	4.8717	1.27293
	Protein transport protein Sec31A	SEC31A	25.5023	24.6276	+	23	23	136.22	6.50661	1.07558
	Deoxycytidine kinase	DCK	21.9118	21.5409	+	4	4	36.764	2.0217	0.436931
	Copper transport protein ATOX1	ATOX1	23.0952	21.7379	+	3	3	6.3304	2.32344	0.863329
	Transcription elongation factor B polypeptide 1	TCEB1	23.6081	22.1017	+	5	5	9.9601	3.32853	0.962172
	60S ribosomal protein L30	RPL30	25.6719	24.9355	+	7	7	12.656	2.22817	0.59934
	Cytochrome c oxidase subunit 7A-related protein, mitochondrial	COX7A2L	22.2183	21.5764	+	2	2	8.8399	2.54726	0.730288
	Flotillin-2	FLOT2	24.1196	24.5526	+	15	15	47.142	2.80498	-0.744412
	NADH dehydrogenase [ubiquinone] flavoprotein 2, mitochondrial	NDUFV2	24.0035	23.3778	+	7	7	27.907	3.34348	0.796619
	Cyclin-dependent kinase 2;Cyclin-dependent kinase 3	CDK2;CDK3	21.9153	21.5827	+	4	2	27.164	2.39394	0.432079
	Casein kinase II subunit alpha;Casein kinase II subunit alpha 3	CSNK2A1;CSNK2A3	22.8653	21.6763	+	5	5	45.31	6.30608	1.00396
	Hematopoietic lineage cell-specific protein	HCLS1	21.7258	21.3435	+	2	2	49.704	2.17028	0.425547
	Nascent polypeptide-associated complex subunit alpha, muscle-specific form;Nascent polypeptide-associated complex subunit alpha	NACA	25.0869	24.4895	+	6	6	94.68	2.57937	0.638017
	DNA topoisomerase 2;DNA topoisomerase 2-beta	TOP2B	21.8794	21.3664	+	12	6	130.48	4.41865	0.699067
	Unconventional myosin-Ib	MYO1B	21.905	21.4913	+	9	9	128.48	1.82537	0.481838
	Far upstream element-binding protein 1	FUBP1	24.9983	23.619	+	17	14	68.903	8.3142	1.81136
	Versican core protein	VCAN	25.4892	22.4835	+	21	21	176.83	3.88352	2.02184
	Transducin beta-like protein 2	TBL2	22.9793	22.0846	+	8	8	45.935	2.37054	0.647864
	Beta-mannosidase	MANBA	21.9009	21.405	+	5	4	94.411	1.95062	0.400424
	Translin	TSN	22.5106	21.5072	+	4	4	25.572	3.41232	0.975665
	Methylcrotonoyl-CoA carboxylase subunit alpha, mitochondrial	MCCC1	23.1208	21.8581	+	15	15	68.331	5.22398	1.39278
	SUN domain-containing protein 1	SUN1	21.9374	21.5041	+	4	4	70.932	2.04439	0.404062
	Thy-1 membrane glycoprotein	THY1	24.0968	21.9846	+	4	4	16.927	4.44207	1.3861
	Bcl-2-associated transcription factor 1	BCLAF1	21.9453	21.5129	+	5	5	83.134	2.15332	0.501808
	Serine/threonine-protein phosphatase 6 regulatory subunit 3	PPP6R3	21.853	21.6639	+	6	6	92.407	1.99262	0.392952
	Protein arginine N-methyltransferase 1	PRMT1	25.0937	24.0437	+	13	11	37.709	5.91357	1.14139
	Small acidic protein	C11orf58;SMAP	22.4799	21.633	+	4	4	17.634	3.36118	0.690664
	CD59 glycoprotein	CD59	25.8634	26.1789	+	4	4	11.985	4.10081	-0.381948
	40S ribosomal protein S30	FAU	23.3406	21.8992	+	3	3	10.905	5.31055	1.35048
	Alpha-crystallin B chain	CRYAB	25.7382	26.9621	+	11	11	20.03	8.75978	-1.41448
	Transmembrane 9 superfamily member 1	TM9SF1	21.8705	21.4701	+	5	3	92.386	1.93173	0.460277
	Multifunctional methyltransferase subunit TRM112-like protein	TRMT112	22.1153	21.647	+	2	2	9.2555	2.33748	0.456494
	C-1-tetrahydrofolate synthase, cytoplasmic;Methylenetetrahydrofolate dehydrogenase;Methenyltetrahydrofolate cyclohydrolase;Formyltetrahydrofolate synthetase;C-1-tetrahydrofolate synthase, cytoplasmic, N-terminally processed	MTHFD1	25.3379	23.7616	+	39	39	110.61	3.85785	1.2083
	2-oxoisovalerate dehydrogenase subunit alpha, mitochondrial	BCKDHA	22.1199	21.8561	+	7	7	54.202	1.89215	0.554664
	Unconventional myosin-Ic	MYO1C	27.424	27.8419	+	39	39	118.99	6.99653	-0.42519
	Protein mago nashi homolog 2;Protein mago nashi homolog	MAGOHB;MAGOH	23.248	22.1067	+	3	3	10.715	6.34	1.20176
	N-acetylglucosamine-6-sulfatase	GNS	21.6576	21.2796	+	4	4	56.374	2.57762	0.645692
	Coatomer subunit zeta-1	COPZ1	24.555	23.8622	+	6	6	22.34	2.41068	0.509102
	SWI/SNF complex subunit SMARCC2	SMARCC2	22.0001	21.7683	+	8	6	136.18	2.07373	0.547004
	Vacuolar protein sorting-associated protein 29	VPS29	24.287	23.2799	+	4	4	23.98	2.52566	0.853988
	Adenylate kinase 2, mitochondrial;Adenylate kinase 2, mitochondrial;Adenylate kinase 2, mitochondrial, N-terminally processed	AK2	26.8197	26.1079	+	14	14	25.63	6.06552	0.719489
	Heterogeneous nuclear ribonucleoprotein A1;Heterogeneous nuclear ribonucleoprotein A1, N-terminally processed;Heterogeneous nuclear ribonucleoprotein A1-like 2	HNRNPA1;HNRNPA1L2	28.0493	27.3215	+	23	22	33.155	11.9459	0.821548
	Ubiquitin-associated protein 2-like	UBAP2L	22.048	21.7065	+	9	9	113.63	3.07687	0.601985
	Cleavage and polyadenylation specificity factor subunit 6	CPSF6	22.5023	21.8402	+	5	5	52.269	2.17087	0.68452
	Mitochondrial-processing peptidase subunit beta	PMPCB	22.0992	21.4273	+	10	9	54.191	3.28723	0.794934
	Apoptosis inhibitor 5	API5	23.9031	22.9645	+	7	7	57.56	2.28411	0.707285
	Tight junction protein ZO-1	TJP1	23.8069	22.7031	+	17	17	197.46	2.67238	0.818352
	SNW domain-containing protein 1	SNW1	21.9652	21.5172	+	4	4	65.391	2.82399	0.497468
	Latent-transforming growth factor beta-binding protein 2	LTBP2	22.416	21.6015	+	12	12	189.24	2.02972	0.837717
	Protein NDRG2	NDRG2	23.5718	24.4636	+	4	4	30.495	3.01795	-0.86161
	Glucosamine 6-phosphate N-acetyltransferase	GNPNAT1	22.3554	21.8746	+	3	3	18.057	2.35303	0.819322
	Laminin subunit beta-1	LAMB1	25.5254	26.462	+	41	41	200.48	1.92231	-0.794657
	Solute carrier family 12 member 2	SLC12A2	22.9028	22.1565	+	14	14	124.59	2.47473	1.04168
	Cartilage oligomeric matrix protein	COMP	22.6866	21.6332	+	18	11	79.696	4.74299	1.50942
	Isocitrate dehydrogenase [NAD] subunit, mitochondrial;Isocitrate dehydrogenase [NAD] subunit gamma, mitochondrial	IDH3G	22.0933	21.6318	+	5	5	35.43	4.32561	0.66701
	Protein transport protein Sec24C	SEC24C	24.7423	23.8738	+	19	19	111.98	4.76605	1.0189
	Heterogeneous nuclear ribonucleoprotein H;Heterogeneous nuclear ribonucleoprotein H, N-terminally processed	HNRNPH1	25.4977	24.965	+	15	8	51.229	4.50347	0.926955
	2-deoxynucleoside 5-phosphate N-hydrolase 1	DNPH1	24.5746	22.9941	+	8	8	25.868	7.02644	1.60628
	UPF0317 protein C14orf159, mitochondrial	C14orf159	21.9083	21.459	+	2	2	29.36	2.28574	0.463474
	Acetyltransferase component of pyruvate dehydrogenase complex;Dihydrolipoyllysine-residue acetyltransferase component of pyruvate dehydrogenase complex, mitochondrial	DLAT	24.4392	23.8754	+	12	12	51.201	2.12743	0.480185
	60S ribosomal protein L18	RPL18	26.6369	26.2045	+	7	7	18.863	10.1076	0.557742
	Methyltransferase-like protein 7A	METTL7A	23.1421	23.8709	+	4	4	28.188	2.57687	-0.776275
	Acidic leucine-rich nuclear phosphoprotein 32 family member A	ANP32A	26.7482	25.9857	+	11	9	19.997	9.88952	0.811836
	Probable ATP-dependent RNA helicase DDX17	DDX17	26.5929	26.0512	+	32	23	80.439	4.96246	0.85537
	RNA-binding protein with serine-rich domain 1	RNPS1	22.0765	21.573	+	3	3	15.108	2.59086	0.544097
	NADH dehydrogenase [ubiquinone] 1 beta subcomplex subunit 10	NDUFB10	22.297	21.4123	+	4	4	19.258	5.09534	1.13645
	Nuclear pore complex protein Nup93	NUP93	23.3372	21.8012	+	8	8	99.554	3.59086	1.07133
	Platelet-derived growth factor subunit A	PDGFA	22.0199	21.6698	+	2	2	22.922	2.01102	0.584962
	Vesicle-fusing ATPase	NSF	25.5596	23.3893	+	24	24	82.091	8.65734	1.91902
	Heme oxygenase 2	HMOX2	21.8799	21.3037	+	3	3	26.578	2.78846	0.507582
	Arachidonate 15-lipoxygenase B	ALOX15B	22.0779	23.2067	+	14	14	74.486	1.86133	-1.01053
	Eukaryotic translation initiation factor 5A;Eukaryotic translation initiation factor 5A-1;Eukaryotic translation initiation factor 5A-1-like	EIF5A;EIF5AL1	27.4466	27.3174	+	17	17	16.019	2.52469	0.207675
	Proteasome-associated protein ECM29 homolog	KIAA0368;ECM29	22.1826	21.6403	+	11	11	223.69	2.1257	0.527662
	26S proteasome non-ATPase regulatory subunit 9	PSMD9	22.1594	21.65	+	7	7	24.553	1.96887	0.487329
	Protein transport protein Sec16A	SEC16A	22.7584	21.6742	+	21	21	251.89	5.51566	1.20751
	26S proteasome non-ATPase regulatory subunit 13	PSMD13	23.8755	23.2494	+	10	10	39.829	1.84904	0.589671
	Alpha-parvin	PARVA	25.9034	26.4483	+	13	13	46.589	4.59626	-0.838217
	Serine/arginine-rich splicing factor 2	SRSF2	24.5191	24.032	+	5	5	15.156	2.53094	0.511081
	Cysteine-rich secretory protein 3	CRISP3	22.2126	21.6213	+	4	4	30.975	3.27828	1.21245
	Prohibitin-2	PHB2	26.7713	26.2856	+	15	15	33.239	4.12608	0.638813
	Peptidyl-tRNA hydrolase 2, mitochondrial	PTRH2	21.7092	21.3473	+	3	3	19.325	1.87592	0.340598
	Ubiquitin thioesterase OTUB1	OTUB1	25.2215	24.7485	+	11	11	31.44	2.37993	0.397732
	Protein phosphatase 1 regulatory subunit 1B	PPP1R1B	24.2624	21.6471	+	6	6	16.619	5.42632	1.62082
	Probable ATP-dependent RNA helicase DDX5	DDX5	24.8941	22.863	+	20	11	69.086	8.74905	1.79858
	Serine/arginine-rich splicing factor 1	SRSF1	26.2076	25.5846	+	13	13	28.329	10.1236	0.63272
	Small nuclear ribonucleoprotein-associated proteins B and B;Small nuclear ribonucleoprotein-associated protein N	SNRPN;SNRPB	22.5014	21.6279	+	5	5	17.546	4.33346	1.00884
	BUB3-interacting and GLEBS motif-containing protein ZNF207	ZNF207	21.8884	21.3102	+	3	3	52.541	3.03324	0.551103
	Mitotic checkpoint protein BUB3	BUB3	23.1278	21.9525	+	9	9	31.703	4.22373	0.984634
	Lon protease homolog, mitochondrial	LONP1	24.5372	22.8672	+	25	25	93.296	7.09637	1.66902
	DAZ-associated protein 1	DAZAP1	23.4099	21.691	+	4	4	35.02	6.93404	1.30917
	Glucosidase 2 subunit beta	PRKCSH	26.5865	26.4007	+	19	19	60.192	3.98689	0.309415
	Transmembrane protein 205	TMEM205	22.4386	21.8224	+	2	2	19.27	2.16774	0.727293
	Microfibril-associated glycoprotein 4	MFAP4	25.7823	26.9472	+	4	4	31.326	1.85097	-1.0878
	Coatomer subunit epsilon	COPE	24.4182	23.0616	+	11	11	36.923	6.83152	1.40704
	40S ribosomal protein S5;40S ribosomal protein S5, N-terminally processed	RPS5	26.3685	25.9524	+	12	12	22.391	7.15743	0.51199
	Syntaxin-binding protein 2	STXBP2	21.87	21.4024	+	3	3	45.873	1.92444	0.436502
	60S ribosomal protein L18a	RPL18A	26.102	25.508	+	8	8	18.079	9.5131	0.571111
	Charged multivesicular body protein 2a	CHMP2A	21.8616	21.6205	+	3	3	24.781	2.02005	0.395246
	Synaptosomal-associated protein 23;Synaptosomal-associated protein	SNAP23	23.1816	21.5486	+	8	8	23.354	2.55669	0.846631
	26S proteasome non-ATPase regulatory subunit 11	PSMD11	24.8348	23.9029	+	13	13	47.463	6.11153	0.952341
	26S proteasome non-ATPase regulatory subunit 12	PSMD12	21.9884	21.4411	+	14	14	52.904	2.43743	0.725706
	Membrane-associated progesterone receptor component 1	PGRMC1	25.8226	26.5348	+	12	11	21.671	5.83935	-0.883034
	Chloride intracellular channel protein 1	CLIC1	28.2413	27.9743	+	15	15	26.922	3.90067	0.284452
	Matrilin-2	MATN2	22.8104	24.1395	+	13	13	102.23	2.06216	-0.795832
	RNA 3-terminal phosphate cyclase	RTCA	22.2939	21.6365	+	5	5	39.336	2.55525	0.510103
	Cytochrome c oxidase subunit NDUFA4	NDUFA4	24.6979	23.9854	+	4	4	9.3697	3.0446	1.15968
	26S proteasome non-ATPase regulatory subunit 14	PSMD14	22.3108	21.7034	+	5	5	34.577	1.9869	0.614165
	Myc box-dependent-interacting protein 1	BIN1	22.2844	23.2862	+	4	4	45.563	2.63857	-0.735675
	Nucleolar protein 56	NOP56	25.4683	22.638	+	24	24	66.049	13.3165	2.8928
	Heat shock protein beta-6	HSPB6	26.7029	27.9037	+	10	10	17.135	7.72783	-1.43399
	Acyl carrier protein, mitochondrial;Acyl carrier protein	NDUFAB1	23.9366	22.5898	+	4	4	17.417	3.74358	0.92857
	Programmed cell death protein 5	PDCD5	22.7121	22.1899	+	6	6	14.285	1.97356	0.496005
	Protein arginine N-methyltransferase 5;Protein arginine N-methyltransferase 5, N-terminally processed	PRMT5	22.589	21.8061	+	10	10	72.683	2.09154	0.613106
	Tripeptidyl-peptidase 1	TPP1	27.0393	26.1078	+	10	10	61.247	9.08608	0.910793
	Proteasome subunit alpha type-7	PSMA7	26.4418	26.2218	+	12	12	27.887	3.95984	0.346782
	Cytochrome b-c1 complex subunit 8	UQCRQ	24.196	21.6978	+	7	7	9.9062	3.95163	1.32783
	Protein phosphatase 1 regulatory subunit 12A	PPP1R12A	23.7726	24.4296	+	18	12	115.28	6.14789	-1.06226
	Cyclin-G-associated kinase	GAK	21.7854	21.4744	+	3	3	134.46	2.29004	0.405967
	Heterogeneous nuclear ribonucleoprotein D-like	HNRNPDL	24.6488	23.9371	+	10	8	27.191	2.26094	0.621229
	Exportin-1	XPO1	24.603	23.681	+	15	15	123.38	3.72922	0.940124
	Synemin	SYNM	25.3747	26.7011	+	89	12	172.77	7.5872	-2.23932
	Actin-related protein 2/3 complex subunit 1B	ARPC1B	25.7685	25.1847	+	12	11	40.949	3.6068	0.924062
	Laminin subunit alpha-5	LAMA5	27.3047	28.3182	+	93	92	399.73	4.7918	-1.10223
	Phosphomannomutase 2;Phosphomannomutase	PMM2	22.5275	21.6335	+	5	5	28.082	3.5422	0.816822
	Protein phosphatase 1G	PPM1G	22.2789	21.8894	+	6	6	59.271	2.5817	0.490647
	Eukaryotic translation initiation factor 3 subunit D	EIF3D	23.462	22.5962	+	10	10	58.14	2.71764	0.781104
	Branched-chain-amino-acid aminotransferase, mitochondrial;Branched-chain-amino-acid aminotransferase	BCAT2	24.4718	22.8251	+	12	12	44.287	6.24197	1.5802
	Syntaxin-7	STX7	22.3055	21.5935	+	5	5	27.4	3.42165	0.610166
	Claudin-3	CLDN3	22.1663	21.2215	+	3	3	23.318	3.31374	0.738011
	Pre-mRNA-splicing factor ATP-dependent RNA helicase DHX15	DHX15	24.729	23.681	+	17	17	90.932	7.74355	1.3611
	U4/U6 small nuclear ribonucleoprotein Prp4	PRPF4	22.0993	21.5042	+	7	7	58.32	4.04864	0.717063
	D-3-phosphoglycerate dehydrogenase	PHGDH	26.7751	27.3844	+	22	22	56.65	2.1606	-0.510353
	26S proteasome non-ATPase regulatory subunit 3	PSMD3	24.8385	24.3395	+	15	15	60.977	4.73776	0.436052
	Bifunctional 3-phosphoadenosine 5-phosphosulfate synthase 1;Sulfate adenylyltransferase;Adenylyl-sulfate kinase	PAPSS1	22.479	21.9798	+	11	11	70.832	3.051	0.900283
	Transforming growth factor beta-1-induced transcript 1 protein	TGFB1I1	26.7777	27.3853	+	25	25	49.814	4.47738	-0.94829
	Heterogeneous nuclear ribonucleoprotein R	HNRNPR	26.561	25.3256	+	26	21	70.942	10.4127	1.38303
	Density-regulated protein	DENR	22.914	21.9936	+	5	5	22.092	4.11732	1.12372
	Regulator of G-protein signaling 10	RGS10	22.3035	21.3518	+	5	5	21.21	5.02119	0.749283
	Synaptogyrin-2	SYNGR2	23.4514	21.9681	+	4	4	24.81	4.406	1.25428
	Cleavage and polyadenylation specificity factor subunit 5	NUDT21	22.2177	21.8584	+	5	5	26.227	2.15346	0.62488
	Calumenin	CALU	23.836	23.4579	+	15	3	37.106	2.75525	0.892961
	NADH dehydrogenase [ubiquinone] iron-sulfur protein 5	NDUFS5	23.0776	22.2096	+	5	5	12.517	3.41761	0.772918
	SWI/SNF-related matrix-associated actin-dependent regulator of chromatin subfamily A member 5	SMARCA5	21.7905	21.3153	+	5	3	121.9	2.11976	0.419623
	Heterogeneous nuclear ribonucleoprotein Q	SYNCRIP	26.0977	25.5909	+	24	19	62.656	3.69441	0.451192
	GDP-mannose 4,6 dehydratase	GMDS	23.547	21.818	+	16	16	39.053	4.48562	1.68247
	UDP-glucose 6-dehydrogenase	UGDH	27.8082	26.9513	+	31	31	55.023	6.21919	0.849086
	General vesicular transport factor p115	USO1	24.9439	24.2461	+	24	24	107.89	3.63698	0.902726
	Histone H2B type 1-C/E/F/G/I;Histone H2B type 1-K;Histone H2B;Histone H2B type 1-L;Histone H2B type 1-M;Histone H2B type 1-N;Histone H2B type 1-H;Histone H2B type 2-F;Histone H2B type 1-D;Histone H2B type F-S	HIST1H2BC;HIST1H2BK;HIST1H2BN;HIST1H2BL;HIST1H2BM;HIST1H2BH;HIST2H2BF;HIST1H2BD;H2BFS	29.369	28.8337	+	11	4	13.906	5.50924	0.668536
	Polyglutamine-binding protein 1	PQBP1	21.8678	21.4991	+	3	3	18.827	2.34679	0.496675
	P antigen family member 4	PAGE4	21.977	24.5933	+	4	4	11.153	6.50744	-1.92701
	H/ACA ribonucleoprotein complex subunit 4	DKC1	24.9528	22.4781	+	16	16	57.673	16.0074	2.64741
	Endothelial differentiation-related factor 1	EDF1	23.5963	21.8392	+	6	6	16.368	5.16543	1.20947
	WD repeat-containing protein 1	WDR1	28.9678	29.2927	+	28	28	66.193	4.81474	-0.323264
	Gamma-glutamylcyclotransferase	GGCT	25.1939	23.8904	+	9	9	21.007	4.91775	1.69623
	NADH dehydrogenase [ubiquinone] iron-sulfur protein 2, mitochondrial	NDUFS2	23.5749	22.6854	+	8	8	51.851	3.76066	1.04528
	Protein NipSnap homolog 2	GBAS	24.7028	23.8127	+	6	6	33.742	5.77773	1.17904
	Ectonucleoside triphosphate diphosphohydrolase 5	ENTPD5	23.7224	22.0805	+	14	13	47.517	3.90703	1.43746
	Core histone macro-H2A.1;Histone H2A	H2AFY	27.9385	27.4359	+	15	13	39.183	8.20243	0.540277
	SH3 domain-binding glutamic acid-rich-like protein	SH3BGRL	26.567	26.9995	+	10	10	12.774	5.26793	-0.507547
	Vesicle-trafficking protein SEC22b	SEC22B	25.8387	25.5734	+	11	11	24.593	1.81319	0.462942
	Vacuolar protein sorting-associated protein 26A	VPS26A	23.4668	22.2372	+	5	5	38.169	5.89568	1.0993
	NADH dehydrogenase [ubiquinone] iron-sulfur protein 3, mitochondrial	NDUFS3	24.4682	23.9065	+	9	9	30.241	2.66665	0.498147
	Splicing factor 3B subunit 1	SF3B1	24.8082	23.7728	+	23	23	145.83	9.13951	1.15443
	Cold shock domain-containing protein E1	CSDE1	22.1543	21.5793	+	5	5	85.746	2.80776	1.1439
	Nucleoplasmin-3	NPM3	22.097	21.5154	+	3	3	19.343	2.53028	0.440474
	Acyl-protein thioesterase 1	LYPLA1	25.3257	24.5803	+	7	7	24.669	4.55217	0.865799
	U5 small nuclear ribonucleoprotein 200 kDa helicase	SNRNP200	24.7046	24.0745	+	33	33	244.5	2.57381	0.626195
	Nuclear pore complex protein Nup155	NUP155	22.0576	21.5312	+	4	4	149.01	3.14449	0.536256
	Eukaryotic translation initiation factor 3 subunit G	EIF3G	23.3952	22.5436	+	6	6	35.611	4.03464	0.838075
	CAAX prenyl protease 1 homolog	ZMPSTE24	22.0239	21.7719	+	7	7	54.812	2.59255	0.574504
	DnaJ homolog subfamily C member 8	DNAJC8	22.4675	21.5113	+	5	5	29.841	2.87554	0.788375
	ATP synthase subunit d, mitochondrial	ATP5H	26.6067	26.4579	+	11	11	18.491	1.89947	0.193806
	ATP synthase subunit g, mitochondrial	ATP5L	24.6313	23.4156	+	5	5	11.428	2.48851	1.07865
	Ribosomal L1 domain-containing protein 1	RSL1D1	22.7122	21.5809	+	10	10	54.972	4.78233	1.15562
	Secretagogin	SCGN	21.6534	21.3709	+	6	6	32.039	2.16294	0.55801
	Nebulette	NEBL	24.2089	25.1991	+	14	12	31.196	3.34775	-1.12564
	Gamma-synuclein	SNCG	21.8814	24.5141	+	5	5	13.331	6.91937	-1.80174
	Signal recognition particle subunit SRP72	SRP72	23.0893	22.6376	+	8	8	67.879	3.07259	0.557478
	Mitochondrial import receptor subunit TOM70	TOMM70A	25.4918	24.2753	+	20	20	67.454	3.66242	1.07737
	Unconventional myosin-Id	MYO1D	23.0992	21.9871	+	12	12	116.2	6.18414	1.14329
	Protein transport protein Sec24D	SEC24D	22.2754	21.7616	+	6	6	113.01	2.42249	0.579817
			21.5831	22.3121	+	20	2	113.55	2.24828	-0.715462
	AP-2 complex subunit alpha-2	AP2A2	22.6413	22.2541	+	9	5	103.96	4.76835	0.672626
	NADH dehydrogenase [ubiquinone] 1 alpha subcomplex subunit 3	NDUFA3	22.0081	21.5849	+	2	2	4.6462	2.74227	0.652125
	NADH dehydrogenase [ubiquinone] 1 beta subcomplex subunit 4	NDUFB4	22.4572	21.5784	+	4	4	14.026	2.65881	0.685091
	Reticulon-3;Reticulon	RTN3	22.4263	21.6877	+	4	4	25.609	1.94708	0.771811
	LETM1 and EF-hand domain-containing protein 1, mitochondrial	LETM1	22.3943	21.7197	+	12	12	83.353	3.86638	0.951367
	Supervillin	SVIL	23.3013	24.2802	+	28	28	244.52	4.70333	-1.17763
	Activator of 90 kDa heat shock protein ATPase homolog 1	AHSA1	24.1881	23.553	+	8	8	38.274	3.48066	0.781071
	Long-chain-fatty-acid--CoA ligase 3	ACSL3	24.7101	23.8649	+	18	18	80.419	3.30158	1.23688
	Serine/threonine-protein kinase OSR1	OXSR1	22.4169	21.8992	+	9	8	58.022	1.81987	0.441108
	U6 snRNA-associated Sm-like protein LSm8	LSM8	23.1085	21.9063	+	4	4	10.403	3.81286	0.929564
	Serum deprivation-response protein	SDPR	24.0206	24.8399	+	8	8	47.173	7.46822	-1.08753
	Apoptosis-inducing factor 1, mitochondrial	AIFM1	25.4244	24.1766	+	20	20	66.294	8.2091	1.33692
	Tetraspanin-13	TSPAN13	22.2019	21.6465	+	3	3	22.147	2.30563	0.599195
	Anterior gradient protein 2 homolog	AGR2	27.7021	23.4394	+	11	10	19.979	8.99176	3.47522
	Mitochondrial import receptor subunit TOM40 homolog	TOMM40	22.4804	21.6232	+	3	3	37.893	3.33026	0.640881
	Actin-like protein 6A	ACTL6A	22.1694	21.8145	+	3	3	43.236	2.15879	0.655494
	Cytochrome b5	CYB5A	25.5143	25.1251	+	5	5	11.268	2.24124	0.88196
	L-lactate dehydrogenase A chain	LDHA	28.9362	28.4324	+	24	23	36.688	2.91201	0.380344
	Glutamate dehydrogenase 1, mitochondrial;Glutamate dehydrogenase 2, mitochondrial	GLUD1;GLUD2	29.1435	28.8338	+	32	32	61.397	1.98666	0.317005
	NADH-cytochrome b5 reductase 3;NADH-cytochrome b5 reductase 3 membrane-bound form;NADH-cytochrome b5 reductase 3 soluble form	CYB5R3	27.5263	27.7572	+	17	17	31.628	4.4852	-0.301829
	Superoxide dismutase [Cu-Zn]	SOD1	29.9687	30.1513	+	10	10	15.936	1.93232	-0.227557
	Ceruloplasmin	CP	26.4756	26.8287	+	29	26	122.2	2.16296	-0.48607
	Coagulation factor XIII A chain	F13A1	22.8913	22.1445	+	7	7	83.266	1.99148	0.594601
	Purine nucleoside phosphorylase	PNP	22.3461	21.5914	+	12	12	32.118	3.30148	0.776092
	Adenylate kinase isoenzyme 1	AK1	24.3538	25.4236	+	11	11	23.411	7.3055	-1.0863
	Prothrombin;Activation peptide fragment 1;Activation peptide fragment 2;Thrombin light chain;Thrombin heavy chain	F2	24.8866	25.4107	+	15	15	70.036	2.79275	-0.614736
	Plasminogen;Plasmin heavy chain A;Activation peptide;Angiostatin;Plasmin heavy chain A, short form;Plasmin light chain B	PLG	25.8936	26.3326	+	19	19	90.568	1.89088	-0.540367
	Argininosuccinate synthase	ASS1	24.3632	22.0645	+	11	11	46.53	2.1234	1.04902
	Antithrombin-III	SERPINC1	26.7666	27.2757	+	25	21	52.602	5.29645	-0.611941
	Complement C3;Complement C3 beta chain;C3-beta-c;Complement C3 alpha chain;C3a anaphylatoxin;Acylation stimulating protein;Complement C3b alpha chain;Complement C3c alpha chain fragment 1;Complement C3dg fragment;Complement C3g fragment;Complement C3d fragment;Complement C3f fragment;Complement C3c alpha chain fragment 2	C3	29.072	29.612	+	83	71	187.15	3.28237	-0.510492
	Metalloproteinase inhibitor 1	TIMP1	22.2154	26.9709	+	8	8	16.057	15.4717	-3.77647
	Kininogen-1;Kininogen-1 heavy chain;T-kinin;Bradykinin;Lysyl-bradykinin;Kininogen-1 light chain;Low molecular weight growth-promoting factor	KNG1	25.4167	25.6953	+	15	15	47.883	2.78281	-0.625217
	Pro-neuropeptide Y;Neuropeptide Y;C-flanking peptide of NPY	NPY	22.1477	21.5401	+	5	5	10.851	2.04937	0.967413
	Ig gamma-1 chain C region	IGHG1	30.4852	31.0831	+	18	8	36.105	2.06271	-0.754985
	Ig gamma-2 chain C region	IGHG2	27.4927	28.4827	+	16	8	35.9	3.00641	-0.848716
	Ig gamma-4 chain C region	IGHG4	25.7808	26.3184	+	13	6	35.94	1.80002	-0.946451
	Collagen alpha-1(II) chain;Collagen alpha-1(II) chain;Chondrocalcin	COL2A1	22.3807	21.7924	+	17	14	141.78	3.51971	2.28579
	Apolipoprotein A-I;Proapolipoprotein A-I;Truncated apolipoprotein A-I	APOA1	29.2702	29.7993	+	29	28	30.777	1.93618	-0.599216
	Apolipoprotein A-II;Proapolipoprotein A-II;Truncated apolipoprotein A-II	APOA2	26.6702	27.1787	+	7	7	10.649	2.82362	-0.706032
	Beta-2-glycoprotein 1	APOH	27.3233	27.5188	+	15	15	38.298	1.93475	-0.500991
	Alpha-1-acid glycoprotein 1	ORM1	26.326	26.9306	+	9	7	23.511	3.39449	-0.86921
	Transthyretin	TTR	27.6932	28.063	+	12	12	15.887	2.21874	-0.507737
	Serotransferrin	TF	30.8829	31.3369	+	59	58	77.063	3.58408	-0.609003
	Lactotransferrin;Lactoferricin-H;Kaliocin-1;Lactoferroxin-A;Lactoferroxin-B;Lactoferroxin-C	LTF	27.4604	29.6347	+	57	55	78.181	2.19315	-2.05571
	Hemopexin	HPX	28.0841	28.6105	+	19	19	51.676	3.95775	-0.617403
	Ferritin light chain	FTL	27.2452	26.8643	+	11	11	20.019	2.85752	0.514249
	Catalase	CAT	25.7127	26.2706	+	19	19	59.755	1.79668	-0.453298
	Annexin A1	ANXA1	28.8647	29.4743	+	28	28	38.714	8.8552	-0.633508
	Histidine-rich glycoprotein	HRG	24.0266	24.9478	+	13	13	59.578	3.34169	-0.706666
	Alpha-1B-glycoprotein	A1BG	25.1995	25.7303	+	15	15	54.253	3.79365	-0.720066
	Glyceraldehyde-3-phosphate dehydrogenase	GAPDH	31.826	32.0201	+	22	22	36.053	3.0416	-0.209532
	Argininosuccinate lyase	ASL	22.2857	21.6125	+	4	4	49.509	4.714	0.836921
	Heat shock protein beta-1	HSPB1	30.1658	30.9306	+	24	24	22.782	8.73876	-0.821106
	Guanine nucleotide-binding protein G(i) subunit alpha-2	GNAI2	26.3015	26.4704	+	16	11	40.45	4.69659	-0.311691
	Aldehyde dehydrogenase, mitochondrial	ALDH2	26.3453	27.3239	+	25	21	56.381	5.66793	-1.30508
	ADP/ATP translocase 2;ADP/ATP translocase 2, N-terminally processed	SLC25A5	25.8083	25.1225	+	15	6	32.852	3.82145	1.23348
	Ubiquitin-like protein ISG15	ISG15	21.7394	21.5869	+	6	6	17.887	1.93606	0.601783
	Eukaryotic translation initiation factor 2 subunit 1	EIF2S1	24.0399	22.9983	+	15	15	36.112	5.21914	1.22338
	60S acidic ribosomal protein P1	RPLP1	26.9955	26.2095	+	5	4	11.514	11.5503	0.83268
	60S acidic ribosomal protein P2	RPLP2	27.9559	27.3608	+	11	10	11.665	7.93557	0.562522
	60S acidic ribosomal protein P0;60S acidic ribosomal protein P0-like	RPLP0;RPLP0P6	27.447	26.8237	+	14	14	34.273	8.335	0.541997
	Fatty acid-binding protein, heart	FABP3	25.7789	26.3941	+	11	11	14.787	1.95109	-0.991049
	Lupus La protein	SSB	25.9338	25.3837	+	19	19	46.836	4.35772	0.436222
	Integrin beta-1	ITGB1	27.5588	27.9252	+	20	20	88.414	3.82053	-0.593751
	Myosin light chain 1/3, skeletal muscle isoform;Myosin light chain 3	MYL1;MYL3	25.5833	27.2024	+	3	3	16.684	6.52126	-2.28363
	Gelsolin	GSN	21.9126	21.5905	+	43	2	85.696	2.08452	0.362097
	ATP synthase subunit beta, mitochondrial;ATP synthase subunit beta	ATP5B	29.8924	29.6952	+	26	26	56.559	4.39976	0.284384
	Protein S100;Protein S100-A6	S100A6	27.5231	28.3768	+	6	6	9.681	5.53645	-0.774739
	Eukaryotic translation initiation factor 4E	EIF4E	24.3852	22.4066	+	6	6	25.097	4.98366	1.34391
	Creatine kinase M-type;Creatine kinase M-type, N-terminally processed	CKM	21.8053	23.0997	+	9	8	43.101	4.32437	-1.00199
	Glucose-6-phosphate isomerase	GPI	28.2666	28.0863	+	25	20	63.146	2.95246	0.171969
	Nucleophosmin	NPM1	28.9264	27.9601	+	15	15	29.464	14.0542	1.02078
	L-lactate dehydrogenase B chain;L-lactate dehydrogenase	LDHB	28.0825	28.8375	+	17	16	36.638	8.92177	-0.89417
	Protein disulfide-isomerase	P4HB	29.8403	29.1522	+	40	40	57.116	9.21802	0.717757
	Prostate-specific antigen	KLK3	31.5313	32.501	+	18	17	28.741	3.11904	-1.4242
	Annexin A2;Annexin	ANXA2	27.7742	28.2921	+	35	11	38.604	9.60379	-0.595944
	Calpain-1 catalytic subunit	CAPN1	26.8522	27.0244	+	31	31	81.889	2.10698	-0.301081
	Decorin	DCN	28.5885	29.7935	+	22	21	39.746	4.86826	-1.0215
	Beta-hexosaminidase subunit beta;Beta-hexosaminidase subunit beta chain B;Beta-hexosaminidase subunit beta chain A	HEXB	26.5573	26.0674	+	15	15	63.111	2.79173	0.791014
	Cathepsin L1;Cathepsin L1 heavy chain;Cathepsin L1 light chain	CTSL	22.642	21.9737	+	2	2	37.564	2.19777	0.632686
	Profilin-1	PFN1	28.7488	29.0796	+	14	8	15.054	2.79847	-0.275004
	Adenine phosphoribosyltransferase	APRT	26.4308	26.0631	+	12	12	19.608	4.36998	0.510372
	Bifunctional glutamate/proline--tRNA ligase;Glutamate--tRNA ligase;Proline--tRNA ligase	EPRS	26.3782	25.3844	+	41	41	170.59	10.6268	1.04259
	Heat shock protein HSP 90-alpha	HSP90AA1	29.2483	29.044	+	53	36	84.659	2.08907	0.228945
	Fumarate hydratase, mitochondrial	FH	26.5359	26.0397	+	20	20	50.212	5.36618	0.555895
	Beta-microseminoprotein	MSMB	24.2202	27.3279	+	5	5	12.865	9.56549	-3.2116
	Annexin A6;Annexin	ANXA6	28.0853	28.6861	+	49	21	75.872	8.33368	-0.694482
	Beta-glucuronidase	GUSB	25.4512	23.647	+	16	16	58.345	6.78414	1.67936
	Heat shock protein HSP 90-beta	HSP90AB1	29.2211	28.5045	+	52	28	83.263	12.1305	0.711489
	Extracellular superoxide dismutase [Cu-Zn]	SOD3	26.3705	26.8356	+	7	7	25.851	2.82585	-0.862337
	Neprilysin	MME	22.0632	24.2386	+	29	29	85.513	6.16419	-2.46033
	Cytochrome c1, heme protein, mitochondrial	CYC1	25.909	25.0308	+	10	10	35.422	3.75714	0.89166
	U1 small nuclear ribonucleoprotein 70 kDa	SNRNP70	23.8643	22.1973	+	13	13	51.556	3.36369	1.16935
	Integrin alpha-5;Integrin alpha-5 heavy chain;Integrin alpha-5 light chain	ITGA5	23.2113	25.9021	+	17	17	114.54	6.92585	-2.07039
	40S ribosomal protein S17	RPS17	25.9496	25.4802	+	9	8	15.55	2.91409	0.4244
	Annexin A5;Annexin	ANXA5	30.1047	29.8269	+	25	25	35.936	2.30385	0.198226
	U1 small nuclear ribonucleoprotein A	SNRPA	24.3935	21.86	+	8	6	31.279	5.95635	1.61636
	Gamma-enolase;Enolase	ENO2	24.1092	25.1038	+	19	14	47.268	5.93167	-1.37833
	Glutathione S-transferase P	GSTP1	27.9909	29.0385	+	15	15	23.356	7.91471	-1.21652
	Cystatin-SA	CST2	21.8787	21.5865	+	6	3	16.445	2.10476	0.602426
	Galectin-1	LGALS1	30.1815	30.6963	+	10	10	14.716	6.85586	-0.635122
	Fructose-1,6-bisphosphatase 1	FBP1	26.3965	25.2967	+	14	13	36.842	5.80203	1.05313
	Guanine nucleotide-binding protein G(o) subunit alpha	GNAO1	21.6196	22.6073	+	7	4	40.086	2.95153	-0.834946
	Clathrin light chain A	CLTA	25.1491	24.7437	+	9	9	23.662	3.21846	1.01326
	Annexin A4;Annexin	ANXA4	27.5379	28.0512	+	21	21	35.882	10.6955	-0.515037
	Dihydrolipoyl dehydrogenase, mitochondrial;Dihydrolipoyl dehydrogenase	DLD	26.4149	26.0793	+	18	18	54.177	3.67385	0.392696
	U2 small nuclear ribonucleoprotein A	SNRPA1	23.1593	21.8519	+	8	8	28.415	3.0373	0.86088
	Cytochrome c oxidase subunit 6C	COX6C	23.8372	22.1583	+	5	5	8.7813	2.43099	0.956409
	Tumor-associated calcium signal transducer 2	TACSTD2	24.9981	23.6206	+	10	10	35.709	2.78378	1.22343
	Poly [ADP-ribose] polymerase 1	PARP1	25.6096	24.4886	+	44	44	113.08	7.82761	1.47825
	Ubiquitin carboxyl-terminal hydrolase isozyme L1;Ubiquitin carboxyl-terminal hydrolase	UCHL1	23.1803	24.2075	+	13	13	24.824	2.43029	-1.07843
	Leukotriene A-4 hydrolase	LTA4H	26.8219	26.5396	+	26	26	69.284	2.06704	0.27344
	POTE ankyrin domain family member J	POTEJ	21.8784	21.547	+	11	2	117.39	1.79796	0.440557
	Splicing factor U2AF 35 kDa subunit	U2AF1	24.1595	23.3677	+	7	7	27.872	3.47453	1.02924
	60 kDa SS-A/Ro ribonucleoprotein	TROVE2	24.7056	24.548	+	14	14	58.482	2.1425	0.380998
	Lysosomal alpha-glucosidase;76 kDa lysosomal alpha-glucosidase;70 kDa lysosomal alpha-glucosidase	GAA	27.6309	26.9412	+	28	28	105.32	3.30846	0.564811
	Ras-related protein R-Ras	RRAS	25.2279	26.1951	+	10	8	23.48	5.92112	-1.17518
	Receptor-type tyrosine-protein phosphatase F	PTPRF	22.1215	21.5502	+	14	11	211.68	2.85776	0.609479
	Thioredoxin	TXN	27.6469	27.1855	+	8	8	11.737	3.10376	0.361128
	Cytochrome c oxidase subunit 5B, mitochondrial	COX5B	25.5211	24.7066	+	6	6	13.696	2.79441	0.984647
	Microtubule-associated protein tau;Microtubule-associated protein	MAPT	22.003	21.5861	+	4	4	39.72	2.24987	0.471459
	S-formylglutathione hydrolase	ESD	26.8742	27.2668	+	12	12	31.462	7.25479	-0.400263
	60 kDa heat shock protein, mitochondrial	HSPD1	29.4906	28.4623	+	51	51	61.054	13.3706	1.1868
	78 kDa glucose-regulated protein	HSPA5	29.541	29.2774	+	37	36	72.332	4.58666	0.375166
	Laminin subunit gamma-1	LAMC1	28.8374	29.4467	+	66	65	177.6	3.3965	-0.554723
	Heat shock cognate 71 kDa protein	HSPA8	29.6549	29.5318	+	41	28	70.897	2.16904	0.140124
	Glycogen phosphorylase, brain form	PYGB	27.659	28.5763	+	53	43	96.695	6.77946	-1.00771
	Lysosome-associated membrane glycoprotein 1	LAMP1	24.9379	24.3231	+	4	4	44.882	4.71761	1.02022
	DNA topoisomerase 1	TOP1	22.3707	21.5087	+	5	5	90.725	4.73625	0.89325
	DNA topoisomerase 2-alpha	TOP2A	21.9569	21.3748	+	9	3	174.38	3.21669	0.568066
	Alcohol dehydrogenase class-3	ADH5	28.5163	29.1091	+	18	18	39.724	4.14506	-0.510129
	Polyadenylate-binding protein 1;Polyadenylate-binding protein	PABPC1	26.1768	25.4108	+	27	16	70.67	6.23852	0.862754
	Proliferating cell nuclear antigen	PCNA	22.3352	21.8311	+	9	9	28.768	2.45704	0.95467
	Collagen alpha-2(VI) chain	COL6A2	30.9267	31.2414	+	39	39	108.58	2.22197	-0.447391
	Collagen alpha-3(VI) chain	COL6A3	25.7529	24.796	+	153	9	343.67	5.68645	1.00827
	ADP/ATP translocase 1	SLC25A4	23.9661	24.5031	+	17	6	33.064	1.81472	-0.483564
	ADP/ATP translocase 3;ADP/ATP translocase 3, N-terminally processed	SLC25A6	24.5921	22.0419	+	18	5	32.866	6.9505	1.71742
	Inosine-5-monophosphate dehydrogenase 2	IMPDH2	25.0449	23.2891	+	18	16	55.804	5.45844	1.54854
	Nucleoprotein TPR	TPR	24.0854	23.4659	+	18	18	267.29	3.17424	0.809718
	Creatine kinase B-type	CKB	30.7055	31.5125	+	25	24	42.644	10.4828	-1.02932
	Creatine kinase U-type, mitochondrial	CKMT1A;CKMT1B	24.1078	22.5775	+	9	9	47.036	3.10001	1.23033
	X-ray repair cross-complementing protein 6	XRCC6	27.7558	27.1514	+	33	33	69.842	13.0925	0.652701
	X-ray repair cross-complementing protein 5	XRCC5	27.5805	27.1082	+	35	35	82.704	9.16864	0.514844
	Cytochrome c oxidase subunit 4 isoform 1, mitochondrial	COX4I1	26.274	25.59	+	9	9	19.576	6.34715	0.74749
	Gamma-interferon-inducible lysosomal thiol reductase	IFI30	22.541	22.1577	+	4	4	27.963	2.41256	0.805062
	Ribonuclease inhibitor	RNH1	27.8343	28.0811	+	24	24	49.973	4.60748	-0.303844
	Elongation factor 2	EEF2	29.0448	28.5383	+	52	51	95.337	7.94147	0.488828
	Protein disulfide-isomerase A4	PDIA4	27.9283	27.4032	+	38	38	72.932	6.57196	0.594961
	Delta-aminolevulinic acid dehydratase	ALAD	23.1475	24.5724	+	10	10	36.294	9.59321	-1.56513
	Plastin-3	PLS3	24.2185	23.7532	+	21	13	70.81	2.74405	0.694963
	Electron transfer flavoprotein subunit alpha, mitochondrial	ETFA	26.0924	25.5641	+	13	13	35.079	3.74135	0.604083
	CD99 antigen	CD99	22.6819	23.7664	+	2	2	17.128	3.16925	-0.857186
	Farnesyl pyrophosphate synthase	FDPS	21.9369	21.5377	+	7	7	40.532	2.01569	0.75376
	Nidogen-1	NID1	27.6227	28.2607	+	41	40	136.38	4.86101	-0.609283
	Alcohol dehydrogenase [NADP(+)]	AKR1A1	28.124	27.9103	+	22	22	36.573	2.94303	0.297836
	Phospholipase A2, membrane associated	PLA2G2A	26.9401	25.3592	+	8	8	16.083	2.99708	1.89174
	Pyruvate kinase PKM;Pyruvate kinase	PKM	22.0994	23.7532	+	38	3	58.061	7.17357	-1.24687
	Endoplasmin	HSP90B1	29.6231	29.2051	+	53	51	92.468	6.69003	0.479785
	Cytochrome c oxidase subunit 6B1	COX6B1	26.0599	25.7295	+	7	7	10.192	3.81429	0.450774
	Heterogeneous nuclear ribonucleoprotein L	HNRNPL	26.9772	26.4625	+	23	14	64.132	6.37303	0.752614
	Aspartate--tRNA ligase, cytoplasmic	DARS	25.8692	25.0108	+	19	19	57.136	6.77958	0.9491
	Cytochrome b-c1 complex subunit 7	UQCRB	24.3189	21.8631	+	5	5	13.53	5.54821	1.59175
	Aminopeptidase N	ANPEP	22.3011	27.261	+	46	46	109.54	7.67094	-3.52312
	Eukaryotic peptide chain release factor GTP-binding subunit ERF3A;Eukaryotic peptide chain release factor GTP-binding subunit ERF3B	GSPT1;GSPT2	23.8099	21.7813	+	13	13	68.6	4.53482	1.17119
	Prostatic acid phosphatase;PAPf39	ACPP	30.1499	31.6793	+	30	30	44.566	9.01585	-2.06122
	15-hydroxyprostaglandin dehydrogenase [NAD(+)]	HPGD	21.8067	21.2636	+	9	9	28.977	2.86346	0.780171
	40S ribosomal protein S2	RPS2	26.5919	26.1821	+	14	14	31.324	4.14701	0.420222
	Replication protein A 32 kDa subunit	RPA2	22.1164	21.4975	+	3	3	29.247	2.03287	0.67478
	Carbonyl reductase [NADPH] 1	CBR1	27.5768	28.035	+	19	17	30.375	3.52077	-0.335846
	Beta-galactosidase	GLB1	24.0289	21.8759	+	7	7	72.75	5.17625	1.31403
	Histone H1.5	HIST1H1B	26.6098	25.0634	+	10	9	22.58	8.89269	2.21471
	Sarcoplasmic/endoplasmic reticulum calcium ATPase 2	ATP2A2	25.7913	26.1627	+	29	24	114.76	1.8036	-0.223171
	Carboxypeptidase E	CPE	26.2949	27.2052	+	18	18	49.885	4.61728	-1.71684
	Y-box-binding protein 3	YBX3	22.3941	21.6615	+	7	4	31.947	4.59748	0.988653
	Alpha-N-acetylgalactosaminidase	NAGA	22.3852	21.8658	+	5	5	46.564	4.20875	0.909812
	Protein kinase C alpha type	PRKCA	22.7338	24.3077	+	9	9	76.749	10.9409	-1.61058
	Desmin	DES	32.4915	33.9893	+	59	53	53.535	6.77364	-1.82782
	ATP-dependent 6-phosphofructokinase, liver type	PFKL	25.503	25.0614	+	18	15	85.018	2.38811	0.488465
	T-complex protein 1 subunit alpha	TCP1	26.8355	26.3131	+	28	28	60.343	4.90637	0.488247
	60S ribosomal protein L35a	RPL35A	24.5156	23.0836	+	8	8	12.538	7.13471	1.54147
	ADP-ribosylation factor 4	ARF4	25.0347	24.2755	+	11	6	20.511	4.21248	1.16757
	60S ribosomal protein L7	RPL7	26.9351	26.1572	+	17	17	29.225	8.30957	0.830867
	Vinculin	VCL	30.6821	31.425	+	79	79	116.72	8.21337	-0.820617
	Phosphoglycerate mutase 1	PGAM1	28.1949	28.6052	+	18	12	28.804	11.791	-0.424705
	Regulator of chromosome condensation	RCC1	23.9573	21.633	+	12	12	44.969	7.73674	1.75247
	Nucleolin	NCL	28.4268	27.6123	+	30	30	76.613	13.2823	0.925161
	Spermidine synthase	SRM	22.7588	21.8948	+	8	8	33.824	6.8083	1.07877
	Alpha-1-acid glycoprotein 2	ORM2	23.5607	24.7897	+	7	5	23.602	2.22477	-1.01862
	Inter-alpha-trypsin inhibitor heavy chain H2	ITIH2	24.7289	25.2739	+	13	13	105.21	1.95961	-0.621325
	Eukaryotic translation initiation factor 2 subunit 2	EIF2S2	23.589	21.742	+	10	10	38.388	5.17593	1.24033
	Transcription factor BTF3	BTF3	23.3003	21.6583	+	4	4	17.699	4.31561	0.992766
	Ras-related protein Rab-5A	RAB5A	22.3827	21.7552	+	7	4	22.178	2.43833	0.552228
	Cytochrome c oxidase subunit 5A, mitochondrial	COX5A	26.2128	25.8936	+	9	9	16.762	2.48904	0.366771
	Lamin-B1	LMNB1	26.2132	25.3496	+	36	32	66.408	5.29946	0.9889
	Mimecan	OGN	28.9671	29.641	+	16	16	33.922	2.77404	-0.646843
	Parathymosin	PTMS	23.2905	22.405	+	2	2	11.53	2.8748	0.763587
	Pleiotrophin	PTN	21.9555	23.5565	+	4	4	18.942	10.3263	-1.38545
	Glutathione S-transferase Mu 3	GSTM3	24.4257	25.9299	+	16	14	26.559	6.02559	-1.56612
	Cysteine and glycine-rich protein 1	CSRP1	30.8642	32.0318	+	12	12	20.567	8.19515	-1.17848
	Filamin-A	FLNA	33.8142	34.5789	+	177	164	280.01	7.50092	-0.976301
	Amine oxidase [flavin-containing] A	MAOA	27.2956	25.9682	+	21	19	59.681	2.76042	1.38572
	Voltage-dependent anion-selective channel protein 1	VDAC1	28.6542	28.1231	+	18	18	30.772	6.87405	0.6082
	Oxysterol-binding protein 1	OSBP	22.3737	21.7658	+	7	7	89.42	2.49087	0.548729
	rRNA 2-O-methyltransferase fibrillarin	FBL	25.8682	22.6611	+	16	15	33.784	14.1347	2.88634
	Trifunctional purine biosynthetic protein adenosine-3;Phosphoribosylamine--glycine ligase;Phosphoribosylformylglycinamidine cyclo-ligase;Phosphoribosylglycinamide formyltransferase	GART	24.2518	22.9006	+	24	24	107.77	5.28793	1.43414
	Multifunctional protein ADE2;Phosphoribosylaminoimidazole-succinocarboxamide synthase;Phosphoribosylaminoimidazole carboxylase	PAICS	25.8771	24.2865	+	23	23	47.079	9.6844	1.7871
	Non-specific lipid-transfer protein	SCP2	25.3867	24.8005	+	17	17	58.993	1.83546	0.575301
	Ubiquitin-like modifier-activating enzyme 1	UBA1	28.8588	28.6807	+	41	41	113.8	2.39217	0.207625
	Nucleoside diphosphate kinase;Nucleoside diphosphate kinase B	NME1-NME2;NME2;NME1	27.0443	26.3758	+	16	7	32.642	7.95863	0.760649
	Heterogeneous nuclear ribonucleoproteins A2/B1	HNRNPA2B1	29.4954	28.8952	+	27	26	37.429	8.66153	0.558416
	Cytochrome b-c1 complex subunit 2, mitochondrial	UQCRC2	27.102	26.5245	+	20	20	48.442	6.63404	0.68817
	Liver carboxylesterase 1	CES1	24.873	26.4247	+	20	20	62.392	8.4348	-1.95401
	Fibulin-1	FBLN1	25.8049	26.4659	+	22	5	77.213	2.44964	-0.728372
	Splicing factor, proline- and glutamine-rich	SFPQ	27.4521	26.8523	+	29	28	76.149	12.4681	0.638377
	Peptidyl-prolyl cis-trans isomerase B	PPIB	28.6987	28.0811	+	15	15	23.742	10.3269	0.638547
	40S ribosomal protein S3	RPS3	25.1736	24.3025	+	18	2	26.688	3.85543	1.19472
	Ribonucleoside-diphosphate reductase large subunit	RRM1	22.1022	21.5264	+	5	5	90.069	1.94713	0.466877
	Elongation factor 1-beta	EEF1B2	26.4929	25.667	+	6	6	24.763	11.4878	0.695395
	Acetyl-CoA acetyltransferase, mitochondrial	ACAT1	26.9403	26.5548	+	22	22	45.199	3.97781	0.464375
	Myosin regulatory light polypeptide 9	MYL9;MYL12A	29.3966	30.7544	+	12	5	19.827	6.91157	-1.64799
	Zinc-alpha-2-glycoprotein	AZGP1	28.9433	30.5095	+	24	24	34.258	5.56796	-1.95691
	40S ribosomal protein S12	RPS12	26.7044	26.2123	+	9	9	14.515	7.30416	0.501406
	ATP synthase subunit alpha, mitochondrial	ATP5A1	29.7487	29.5169	+	31	31	59.75	3.54868	0.275486
	Proteasome subunit alpha type-1	PSMA1	25.499	25.1807	+	15	15	29.555	4.22125	0.427475
	Proteasome subunit alpha type-3	PSMA3	24.7586	24.3248	+	9	9	27.647	3.15184	0.673885
	Moesin	MSN	27.9466	28.272	+	45	32	67.819	4.1559	-0.400969
	Probable ATP-dependent RNA helicase DDX6	DDX6	24.4622	22.0769	+	7	7	54.416	2.66567	1.14168
	Splicing factor U2AF 65 kDa subunit	U2AF2	24.672	24.0954	+	9	9	53.12	5.21069	1.46747
	60S ribosomal protein L13	RPL13	26.6051	25.9573	+	11	11	24.261	8.82725	0.644961
	Protein S100-A4	S100A4	24.6815	25.6944	+	6	6	11.728	4.93215	-1.31078
	High mobility group protein B2	HMGB2	23.9249	22.0627	+	13	11	24.033	2.24219	1.168
	Polypyrimidine tract-binding protein 1	PTBP1	27.5155	26.6768	+	19	17	57.221	12.9507	0.810947
	Threonine--tRNA ligase, cytoplasmic	TARS	24.1761	22.9233	+	11	11	83.434	5.90384	1.38217
	Valine--tRNA ligase	VARS	26.8217	26.4056	+	30	30	140.47	2.04126	0.786569
	Elongation factor 1-gamma	EEF1G	27.1324	26.5333	+	22	22	50.118	9.07593	0.635947
	Erythrocyte band 7 integral membrane protein	STOM	25.2161	25.8884	+	11	11	31.73	2.53584	-0.656724
	Amine oxidase [flavin-containing] B	MAOB	26.369	27.2219	+	26	24	58.762	5.23873	-1.01188
	14-3-3 protein theta	YWHAQ	27.7591	27.4531	+	20	16	27.764	3.80281	0.269004
	60S ribosomal protein L10	RPL10	26.3259	25.9182	+	11	11	22.975	4.74406	0.383038
	Replication protein A 70 kDa DNA-binding subunit;Replication protein A 70 kDa DNA-binding subunit, N-terminally processed	RPA1	23.7804	23.2996	+	12	12	68.137	2.48743	0.633165
	DNA-(apurinic or apyrimidinic site) lyase;DNA-(apurinic or apyrimidinic site) lyase, mitochondrial	APEX1	26.9384	26.4318	+	19	19	35.554	5.29014	0.589001
	Calreticulin	CALR	29.4406	29.0401	+	20	20	48.141	5.82757	0.389456
	Calnexin	CANX	28.2382	28.006	+	23	23	67.567	3.51281	0.213315
	Proteasome subunit alpha type-5	PSMA5	25.5109	25.035	+	7	7	26.411	3.54465	0.915422
	Proteasome subunit beta type-4	PSMB4	23.7624	23.009	+	6	6	29.204	3.16899	0.75249
	Proteasome subunit beta type-6;Proteasome subunit beta type	PSMB6	24.2608	23.7915	+	4	4	25.357	2.30619	0.806044
	Proteasome subunit beta type-5	PSMB5	23.6795	22.5839	+	8	8	28.48	2.00477	0.81175
	Glutathione S-transferase Mu 2	GSTM2	22.2407	24.5582	+	11	4	25.744	8.90912	-1.76568
	NADH-ubiquinone oxidoreductase 75 kDa subunit, mitochondrial	NDUFS1	25.7979	24.9334	+	24	24	73.527	4.10012	0.844216
	Mitogen-activated protein kinase 1	MAPK1	25.7267	26.0601	+	14	11	41.389	2.27601	-0.366952
	Cytosol aminopeptidase	LAP3	26.4221	26.1163	+	25	25	52.771	2.35345	0.274124
	ADP-ribosyl cyclase/cyclic ADP-ribose hydrolase 1	CD38	22.0854	24.3675	+	10	10	34.328	7.10515	-1.86722
	Cellular retinoic acid-binding protein 2	CRABP2	21.9432	21.3308	+	11	11	15.693	2.00288	0.750363
	Collagen alpha-5(IV) chain	COL4A5	21.9131	22.2673	+	4	2	161.04	2.43352	-0.486519
	Transketolase	TKT	28.9354	28.5376	+	31	31	67.877	3.64458	0.339154
	Leiomodin-1	LMOD1	25.9425	26.9148	+	16	16	63.783	6.08818	-1.42914
	Elongation factor 1-delta	EEF1D	26.4394	25.7573	+	11	8	31.121	2.32201	0.73806
	Flavin reductase (NADPH)	BLVRB	26.1496	26.6373	+	12	12	22.119	6.02399	-0.47473
	Peroxiredoxin-5, mitochondrial	PRDX5	27.3743	27.6446	+	14	14	17.031	2.28155	-0.288773
	Thioredoxin-dependent peroxide reductase, mitochondrial	PRDX3	27.9715	27.736	+	12	12	25.838	2.0577	0.267358
	ATP synthase subunit delta, mitochondrial	ATP5D	24.9758	21.6926	+	2	2	17.49	8.10018	2.19695
	60S ribosomal protein L12	RPL12	26.838	26.3597	+	8	8	17.818	5.71714	0.50213
	Enoyl-CoA hydratase, mitochondrial	ECHS1	27.5119	27.0131	+	20	20	31.387	3.64387	0.533146
	UMP-CMP kinase	CMPK1	27.2081	26.1029	+	14	14	22.222	12.7923	0.978235
	Phosphatidylethanolamine-binding protein 1;Hippocampal cholinergic neurostimulating peptide	PEBP1	30.2389	30.4035	+	14	14	21.057	1.88217	-0.167552
	Protein disulfide-isomerase A3	PDIA3	29.8051	29.5896	+	36	31	56.782	1.79739	0.241416
	HLA class I histocompatibility antigen, B-44 alpha chain	HLA-B	21.9882	21.5304	+	10	2	40.481	2.75915	0.501037
	Succinate dehydrogenase [ubiquinone] flavoprotein subunit, mitochondrial	SDHA	26.2561	25.9982	+	20	20	72.691	4.81026	0.38015
	Rab GDP dissociation inhibitor alpha	GDI1	26.5358	26.7808	+	24	14	50.582	3.75696	-0.247326
	cAMP-dependent protein kinase type II-beta regulatory subunit	PRKAR2B	22.4441	23.5404	+	9	7	46.302	4.46815	-0.952818
	DnaJ homolog subfamily A member 1	DNAJA1	23.2074	22.4313	+	9	9	44.868	3.78888	0.694693
	Cytochrome b-c1 complex subunit 1, mitochondrial	UQCRC1	27.0261	26.6002	+	20	19	52.645	6.04975	0.564595
	Heterogeneous nuclear ribonucleoprotein H3	HNRNPH3	25.2385	24.9817	+	9	8	35.238	2.04194	0.31763
	Stress-induced-phosphoprotein 1	STIP1	26.5366	26.2375	+	24	24	62.639	2.73748	0.308677
	Pyrroline-5-carboxylate reductase 1, mitochondrial;Pyrroline-5-carboxylate reductase	PYCR1	24.7158	21.8521	+	14	13	33.36	9.76703	2.52149
	Interferon-induced guanylate-binding protein 1	GBP1	21.8638	21.6014	+	7	6	67.93	2.25252	0.450463
	60S ribosomal protein L9	RPL9	25.8456	25.2392	+	11	11	21.863	6.24564	0.620716
	Long-chain-fatty-acid--CoA ligase 1	ACSL1	24.6979	23.9476	+	25	24	77.942	2.91526	0.869623
	Ribonuclease 4	RNASE4	22.0572	24.3745	+	6	6	16.84	4.90311	-1.59696
	Serine hydroxymethyltransferase, mitochondrial	SHMT2	22.0108	21.6696	+	21	20	53.454	2.35843	0.958227
	Bifunctional epoxide hydrolase 2;Cytosolic epoxide hydrolase 2;Lipid-phosphate phosphatase	EPHX2	24.6112	26.0038	+	16	16	62.615	4.99807	-1.48031
	Catenin alpha-1	CTNNA1	27.3874	27.1232	+	40	33	100.07	2.85618	0.277895
	Catenin beta-1	CTNNB1	26.8799	26.6918	+	34	29	85.496	2.21199	0.586815
	Prohibitin	PHB	27.3605	26.9753	+	16	16	29.804	4.09485	0.520252
	60S ribosomal protein L22	RPL22	25.3197	24.7629	+	6	6	14.787	5.94904	1.48076
	Thrombospondin-2	THBS2	21.9763	21.4501	+	3	3	129.99	2.27526	0.467036
	Thrombospondin-4	THBS4	22.9185	21.8462	+	18	14	105.87	4.64567	1.40735
	Glycogen debranching enzyme;4-alpha-glucanotransferase;Amylo-alpha-1,6-glucosidase	AGL	22.8125	23.3872	+	15	15	172.62	2.92278	-0.64976
	Myosin-9	MYH9	30.4762	30.0957	+	149	115	226.53	7.13778	0.436926
	Coatomer subunit beta	COPB2	27.0059	26.4833	+	31	31	102.49	6.18551	0.560618
	RNA-binding protein FUS	FUS	25.6256	25.1301	+	9	7	53.354	3.77525	0.662894
	Protein DEK	DEK	23.3266	22.1216	+	10	10	42.674	4.53788	1.25168
	Hydroxymethylglutaryl-CoA lyase, mitochondrial	HMGCL	23.4133	22.1514	+	8	8	34.36	2.60276	0.979356
	26S protease regulatory subunit 7	PSMC2	24.0861	23.6298	+	15	15	48.633	3.15847	0.782852
	Gamma-glutamyltransferase 5;Gamma-glutamyltransferase 5 heavy chain;Gamma-glutamyltransferase 5 light chain	GGT5	24.7478	23.9842	+	9	9	62.26	4.29197	0.916542
	60S ribosomal protein L4	RPL4	27.9427	27.4374	+	25	25	47.697	10.0035	0.562349
	Phosphoglucomutase-1	PGM1	27.5797	28.1464	+	33	33	61.448	9.89808	-0.597926
	Signal recognition particle 14 kDa protein	SRP14	25.2584	24.5637	+	7	7	14.57	4.19466	0.909933
	Transgelin-2	TAGLN2	27.7197	27.4276	+	18	18	22.391	1.92356	0.307051
	Transaldolase	TALDO1	27.9783	27.638	+	15	15	37.54	3.72951	0.375438
	Electron transfer flavoprotein subunit beta	ETFB	26.2945	25.6805	+	16	16	27.843	3.35408	0.974477
	RNA-binding motif protein, X chromosome;RNA-binding motif protein, X chromosome, N-terminally processed;RNA binding motif protein, X-linked-like-1	RBMX;RBMXL1	26.2889	25.1799	+	16	16	42.331	8.74923	1.25276
	Stress-70 protein, mitochondrial	HSPA9	28.5327	27.7833	+	39	39	73.68	11.8621	0.835536
	Eukaryotic initiation factor 4A-III;Eukaryotic initiation factor 4A-III, N-terminally processed	EIF4A3	24.5187	23.0379	+	19	16	46.871	5.04038	1.27694
	40S ribosomal protein S19	RPS19	26.3347	25.7559	+	10	10	16.06	5.51885	0.54035
	60S ribosomal protein L3	RPL3	26.8021	26.2861	+	19	19	46.108	7.15705	0.537891
	Macrophage-capping protein	CAPG	25.4486	26.3993	+	13	13	38.498	7.51389	-0.857752
	T-complex protein 1 subunit zeta	CCT6A	26.6503	26.242	+	25	21	58.024	4.99467	0.412738
	60S ribosomal protein L13a	RPL13A;RPL13a	25.8545	25.0615	+	9	9	23.577	7.42754	0.993848
	ADP-ribosylation factor-like protein 1	ARL1	23.5334	23.0266	+	7	7	18.565	2.26901	0.66425
	Malate dehydrogenase, cytoplasmic	MDH1	28.4342	28.5795	+	17	17	36.426	1.9797	-0.137844
	Malate dehydrogenase, mitochondrial;Malate dehydrogenase	MDH2	29.5978	28.7707	+	18	18	35.503	10.107	0.892521
	Trifunctional enzyme subunit alpha, mitochondrial;Long-chain enoyl-CoA hydratase;Long chain 3-hydroxyacyl-CoA dehydrogenase	HADHA	28.0322	27.6846	+	31	31	82.999	7.80131	0.422045
	Eukaryotic translation initiation factor 2 subunit 3;Putative eukaryotic translation initiation factor 2 subunit 3-like protein	EIF2S3;EIF2S3L	25.3415	24.2176	+	11	11	51.109	2.91866	0.869065
	Glycine--tRNA ligase	GARS	22.854	22.5252	+	12	12	83.165	2.54273	0.486182
	Isoleucine--tRNA ligase, cytoplasmic	IARS	24.3964	23.5249	+	20	20	144.5	2.28208	0.890927
	Signal transducer and activator of transcription 1-alpha/beta;Signal transducer and activator of transcription	STAT1	24.1313	23.0347	+	17	17	87.334	3.66943	1.02349
	Leucine-rich PPR motif-containing protein, mitochondrial	LRPPRC	25.9079	23.9425	+	52	52	157.9	9.56115	2.10367
	60S ribosomal protein L35	RPL35	25.1308	24.5561	+	6	6	14.551	5.8904	0.767404
	Cell surface glycoprotein MUC18	MCAM	23.7295	25.3346	+	12	12	71.607	6.16594	-1.72776
	Carnitine O-acetyltransferase	CRAT	23.5331	22.0795	+	11	11	68.568	6.52061	1.32998
	Glycerol-3-phosphate dehydrogenase, mitochondrial	GPD2	23.6251	23.0695	+	17	17	67.531	2.34567	0.770539
	Ran-specific GTPase-activating protein	RANBP1	25.5327	24.9933	+	6	6	23.239	4.12413	0.68593
	26S protease regulatory subunit 6B	PSMC4	24.5734	24.2427	+	15	15	47.366	2.46203	0.413072
	Voltage-dependent anion-selective channel protein 2	VDAC2	28.0675	27.7143	+	16	16	31.566	5.93433	0.496416
	Short/branched chain specific acyl-CoA dehydrogenase, mitochondrial	ACADSB	25.397	23.6268	+	16	16	47.485	6.6096	1.76023
	Chromobox protein homolog 5	CBX5	22.0952	21.6867	+	7	6	22.225	1.91092	0.59978
	Ran GTPase-activating protein 1	RANGAP1	22.0005	21.4232	+	4	4	63.541	3.56237	0.563049
	Probable 28S rRNA (cytosine(4447)-C(5))-methyltransferase	NOP2	22.0229	21.5688	+	6	6	88.972	1.83157	0.434148
	60S ribosomal protein L27a	RPL27A	26.2146	25.6876	+	7	7	16.561	7.49179	0.500406
	60S ribosomal protein L5	RPL5	27.0492	26.4495	+	13	13	34.362	10.0864	0.621534
	60S ribosomal protein L21	RPL21	25.4148	24.6413	+	7	7	18.565	4.60644	0.901751
	60S ribosomal protein L28	RPL28	25.4235	24.7997	+	10	10	15.747	2.8155	0.711123
	40S ribosomal protein S10	RPS10;RPS10-NUDT3	25.209	24.7966	+	7	7	18.898	4.36544	0.65699
	Microtubule-associated protein 1B;MAP1B heavy chain;MAP1 light chain LC1	MAP1B	24.9987	26.5999	+	49	49	270.63	7.14056	-1.72235
	F-actin-capping protein subunit alpha-2	CAPZA2	26.1655	26.4621	+	14	12	32.949	4.43593	-0.306441
	F-actin-capping protein subunit beta	CAPZB	22.6504	21.5627	+	18	2	30.628	7.25433	1.34076
	Eukaryotic translation initiation factor 1A, X-chromosomal;Eukaryotic translation initiation factor 1A, Y-chromosomal	EIF1AX;EIF1AY	23.309	22.2393	+	4	4	16.46	2.46112	0.784683
	60S ribosomal protein L29	RPL29	24.6099	21.751	+	2	2	17.752	2.919	1.3352
	Cytochrome b-c1 complex subunit Rieske, mitochondrial;Cytochrome b-c1 complex subunit 11;Putative cytochrome b-c1 complex subunit Rieske-like protein 1	UQCRFS1;UQCRFS1P1	25.3334	24.8042	+	11	11	29.668	2.04497	0.536006
	LIM and senescent cell antigen-like-containing domain protein 1	LIMS1	24.1932	24.7164	+	13	8	38.421	2.05958	-0.545592
	Prolyl endopeptidase	PREP	24.2494	23.4207	+	16	16	80.699	5.58202	0.832643
	Coatomer subunit delta	ARCN1	25.8915	25.0534	+	21	21	57.21	3.84088	0.68641
	Purkinje cell protein 4	PCP4	25.1484	26.2713	+	3	3	6.7913	3.55443	-1.42227
	26S proteasome non-ATPase regulatory subunit 8	PSMD8	23.3023	22.0518	+	7	7	32.551	2.56336	0.763829
	T-complex protein 1 subunit epsilon	CCT5	26.4436	25.9228	+	27	27	59.67	2.77348	0.427698
	Nestin	NES	24.376	25.1557	+	36	36	177.44	3.56709	-1.07588
	Casein kinase I isoform alpha	CSNK1A1	21.8129	21.4896	+	2	2	37.567	2.77385	0.51627
	Isocitrate dehydrogenase [NADP], mitochondrial	IDH2	28.6529	28.4186	+	27	26	50.909	2.43436	0.318675
	MARCKS-related protein	MARCKSL1	25.1353	22.8263	+	8	8	19.529	12.2625	2.19903
	4-trimethylaminobutyraldehyde dehydrogenase	ALDH9A1	27.4335	27.5613	+	24	24	53.801	2.29512	-0.255814
	60S ribosomal protein L34	RPL34	25.1555	24.4735	+	3	3	13.293	6.10425	1.21275
	Fatty acid synthase;[Acyl-carrier-protein] S-acetyltransferase;[Acyl-carrier-protein] S-malonyltransferase;3-oxoacyl-[acyl-carrier-protein] synthase;3-oxoacyl-[acyl-carrier-protein] reductase;3-hydroxyacyl-[acyl-carrier-protein] dehydratase;Enoyl-[acyl-carrier-protein] reductase;Oleoyl-[acyl-carrier-protein] hydrolase	FASN	30.6648	29.0101	+	125	125	273.42	8.34195	1.56832
	T-complex protein 1 subunit gamma	CCT3	27.2616	26.8434	+	26	26	60.533	7.82221	0.435627
	Elongation factor Tu, mitochondrial	TUFM	27.739	27.1721	+	29	29	49.541	9.44656	0.718645
	Serine--tRNA ligase, cytoplasmic	SARS	25.7826	25.5357	+	15	15	61.312	3.15893	0.39471
	DNA replication licensing factor MCM2	MCM2	22.0111	21.3499	+	16	16	101.89	2.0061	0.584872
	Transmembrane emp24 domain-containing protein 10	TMED10	26.3677	26.0328	+	9	9	24.976	3.06938	0.385146
	RNA-binding protein 25	RBM25	22.2519	21.6774	+	6	6	100.18	3.21906	0.700172
	Nuclear pore complex protein Nup153	NUP153	21.8421	21.2857	+	5	5	149.39	1.86843	0.412243
	Glycogen synthase kinase-3 beta	GSK3B	22.0173	21.4604	+	2	2	46.744	1.94853	0.40512
	Rab GDP dissociation inhibitor beta	GDI2	27.8938	27.6292	+	33	23	50.663	2.92687	0.209396
	Vasodilator-stimulated phosphoprotein	VASP	24.4054	24.6963	+	14	14	39.829	1.92691	-0.530735
	Dynamin-2	DNM2	23.9127	22.7358	+	15	15	97.976	4.08589	0.95018
	Palmitoyl-protein thioesterase 1	PPT1	24.7322	22.9931	+	8	8	34.193	6.10778	1.40592
	60S ribosomal protein L14	RPL14	25.9848	25.3167	+	8	8	23.432	5.63187	0.76647
	T-complex protein 1 subunit theta	CCT8	27.1172	26.7394	+	38	38	59.62	6.69623	0.445613
	T-complex protein 1 subunit delta	CCT4	26.7881	26.2906	+	26	26	57.924	9.92861	0.491917
	Ras-related protein Rab-7a	RAB7A	26.4029	26.1478	+	14	14	23.489	2.30921	0.33166
	Ras-related protein Rab-27A	RAB27A	23.5333	25.8716	+	10	8	24.868	4.92739	-1.85704
	1-phosphatidylinositol 4,5-bisphosphate phosphodiesterase delta-1	PLCD1	22.1155	22.8373	+	6	6	85.664	3.01018	-0.501831
	Translocon-associated protein subunit delta	SSR4	24.6346	23.5253	+	5	5	18.998	5.59022	1.12257
	Host cell factor 1;HCF N-terminal chain 1;HCF N-terminal chain 2;HCF N-terminal chain 3;HCF N-terminal chain 4;HCF N-terminal chain 5;HCF N-terminal chain 6;HCF C-terminal chain 1;HCF C-terminal chain 2;HCF C-terminal chain 3;HCF C-terminal chain 4;HCF C-terminal chain 5;HCF C-terminal chain 6	HCFC1	22.8576	21.8521	+	12	11	201.85	3.18795	0.729071
	Fatty aldehyde dehydrogenase	ALDH3A2	23.9371	24.8622	+	13	12	54.847	5.11342	-0.885984
	Peroxisomal multifunctional enzyme type 2;(3R)-hydroxyacyl-CoA dehydrogenase;Enoyl-CoA hydratase 2	HSD17B4	27.1674	26.5168	+	31	31	79.685	4.07649	0.586701
	26S proteasome non-ATPase regulatory subunit 7	PSMD7	24.0059	23.3422	+	6	6	37.025	1.8142	0.759844
	Ribosomal protein S6 kinase alpha-3	RPS6KA3	21.8882	21.4957	+	8	5	83.735	1.90558	0.420328
	Hepatoma-derived growth factor	HDGF	26.2546	25.6815	+	13	12	26.788	6.06889	0.710222
	Calponin-1;Calponin	CNN1	30.8437	32.1789	+	28	28	33.17	6.21816	-1.51065
	NADH dehydrogenase [ubiquinone] 1 alpha subcomplex subunit 8	NDUFA8	23.934	22.9736	+	5	5	20.105	4.56194	1.10403
	Rho GDP-dissociation inhibitor 1	ARHGDIA	28.3043	28.0589	+	11	11	23.207	3.23261	0.253502
	Rho GDP-dissociation inhibitor 2	ARHGDIB	25.3296	24.3376	+	12	12	22.988	4.09438	1.00857
	Heterogeneous nuclear ribonucleoprotein F;Heterogeneous nuclear ribonucleoprotein F, N-terminally processed	HNRNPF	26.9137	25.7135	+	16	14	45.671	10.7922	1.31199
	F-actin-capping protein subunit alpha-1	CAPZA1	26.4855	26.2601	+	12	10	32.922	2.10968	0.178797
	Arfaptin-1	ARFIP1	22.3662	21.9605	+	7	7	41.738	1.8807	0.603736
	ATP-citrate synthase	ACLY	26.8687	26.3931	+	45	45	120.84	3.39863	0.710157
	Methionine aminopeptidase 1	METAP1	22.8634	21.575	+	11	11	43.215	4.75886	1.08676
	Coatomer subunit beta	COPB1	26.9089	26.3234	+	30	30	107.14	7.48003	0.643758
	Coatomer subunit alpha;Xenin;Proxenin	COPA	27.6202	26.9255	+	51	51	138.34	8.14179	0.649206
	Activated RNA polymerase II transcriptional coactivator p15	SUB1	25.8899	25.3029	+	7	7	14.395	7.30427	0.723228
	Arginine--tRNA ligase, cytoplasmic	RARS	24.76	23.3979	+	24	24	75.378	6.47528	1.43684
	Tyrosine--tRNA ligase, cytoplasmic;Tyrosine--tRNA ligase, cytoplasmic, N-terminally processed	YARS	22.2847	21.5348	+	9	9	59.143	2.45595	0.574672
	Ubiquitin carboxyl-terminal hydrolase 14;Ubiquitin carboxyl-terminal hydrolase	USP14	25.4246	24.9073	+	16	15	52.385	1.96925	0.701497
	Sodium/potassium-transporting ATPase subunit beta-3	ATP1B3	25.1481	24.8705	+	7	7	31.512	1.98072	0.626526
	UV excision repair protein RAD23 homolog B	RAD23B	26.0068	25.4621	+	14	12	43.171	9.04032	0.666673
	Alpha-N-acetylglucosaminidase;Alpha-N-acetylglucosaminidase 82 kDa form;Alpha-N-acetylglucosaminidase 77 kDa form	NAGLU	22.2694	21.6528	+	11	11	82.265	2.41914	0.754956
	Delta-1-pyrroline-5-carboxylate synthase;Glutamate 5-kinase;Gamma-glutamyl phosphate reductase	ALDH18A1	24.2471	21.8872	+	22	22	87.088	12.0388	2.21804
	Exportin-2	CSE1L	26.1176	24.8396	+	22	22	107.78	2.38529	1.27397
	Transitional endoplasmic reticulum ATPase	VCP	29.3248	29.0101	+	56	56	89.321	3.70815	0.242575
	Trifunctional enzyme subunit beta, mitochondrial;3-ketoacyl-CoA thiolase	HADHB	27.5376	27.1217	+	25	25	48.879	5.24195	0.424942
	Pancreatic secretory granule membrane major glycoprotein GP2	GP2	22.3502	21.6509	+	16	16	59.127	2.2574	1.13117
	Double-stranded RNA-specific adenosine deaminase	ADAR	21.9517	21.4332	+	19	19	103.64	3.17002	0.811963
	Hepatocyte nuclear factor 3-alpha	FOXA1	22.3045	21.5152	+	5	5	45.467	4.15955	0.779721
	Tumor protein D52	TPD52	26.8911	26.0635	+	15	15	19.863	3.87847	0.674639
	Protein SEC13 homolog	SEC13	25.9629	25.5121	+	11	11	35.54	5.67338	0.509075
	NHP2-like protein 1;NHP2-like protein 1, N-terminally processed	NHP2L1	25.6512	22.6778	+	6	6	14.173	9.6096	2.51867
	Heterogeneous nuclear ribonucleoprotein H2	HNRNPH2	25.2822	24.8377	+	13	7	49.263	2.56085	0.562729
	Eukaryotic translation initiation factor 3 subunit B	EIF3B	24.479	23.6643	+	14	14	92.48	4.72941	0.982274
	Methionine--tRNA ligase, cytoplasmic	MARS	23.9971	22.6592	+	12	12	101.11	6.45682	1.25618
	Eukaryotic translation initiation factor 6	EIF6	24.542	23.9201	+	6	6	26.599	3.61075	0.694499
	Eukaryotic initiation factor 4A-I	EIF4A1	24.2849	23.3665	+	22	7	46.153	4.39048	1.04024
	40S ribosomal protein S20	RPS20	26.2802	25.6964	+	4	4	13.373	4.21427	0.77582
	Proteasome subunit alpha type-6;Proteasome subunit alpha type	PSMA6	25.7682	25.493	+	11	11	27.399	2.61286	0.434847
	Protein S100-A10	S100A10	24.965	25.8471	+	3	3	11.203	9.52952	-0.926393
	Destrin	DSTN	28.1907	28.6552	+	18	17	18.506	6.99699	-0.559154
	NEDD8-conjugating enzyme Ubc12	UBE2M	23.9066	22.5654	+	6	6	20.9	3.0717	0.860308
	ADP-ribosylation factor 1;ADP-ribosylation factor 3	ARF1;ARF3	25.8988	25.648	+	11	5	20.697	1.93874	0.348672
	ATP-binding cassette sub-family E member 1	ABCE1	23.2317	21.8349	+	9	9	67.314	8.15109	1.41373
	40S ribosomal protein S3a	RPS3A	27.4298	26.9962	+	17	17	29.945	8.80806	0.503476
	60S ribosomal protein L26	RPL26	22.1619	21.7341	+	10	3	17.258	3.02923	0.876879
	60S ribosomal protein L15;Ribosomal protein L15	RPL15	26.3572	25.7485	+	12	12	24.146	10.8783	0.635083
	60S ribosomal protein L27	RPL27	26.1894	25.0827	+	6	6	15.798	5.65178	1.46438
	10 kDa heat shock protein, mitochondrial	HSPE1	27.6317	27.0597	+	9	4	10.932	4.16919	0.717946
	Beta-2-microglobulin;Beta-2-microglobulin form pI 5.3	B2M	26.9495	29.2424	+	4	4	13.714	2.11855	-1.4371
	Small ubiquitin-related modifier 2	SUMO2	23.3485	23.0438	+	4	3	8.1111	1.88966	0.518051
	WD repeat-containing protein 5	WDR5	21.9177	21.4999	+	5	5	36.588	2.22891	0.407425
	14-3-3 protein gamma;14-3-3 protein gamma, N-terminally processed	YWHAG	27.1054	26.8609	+	16	12	28.302	4.41743	0.27298
	40S ribosomal protein S7	RPS7	26.3803	25.7541	+	13	13	22.127	8.9312	0.596572
	Serine/threonine-protein phosphatase PP1-beta catalytic subunit;Serine/threonine-protein phosphatase	PPP1CB	25.8732	26.0646	+	18	7	37.186	3.00144	-0.208023
	26S protease regulatory subunit 8	PSMC5	24.6485	24.1702	+	16	16	45.626	2.8342	0.563154
	40S ribosomal protein S8	RPS8	27.2715	26.6591	+	12	12	24.205	9.58915	0.700108
	40S ribosomal protein S15a	RPS15A	23.8515	21.893	+	8	4	14.839	2.78013	1.02312
	40S ribosomal protein S16	RPS16;ZNF90	25.9366	25.2252	+	9	9	16.445	6.80485	0.81425
	14-3-3 protein epsilon	YWHAE	28.7611	28.4858	+	25	23	29.174	2.87363	0.273181
	40S ribosomal protein S14	RPS14	26.3534	25.7179	+	7	7	16.273	10.9201	0.626608
	40S ribosomal protein S23	RPS23	24.9395	24.2069	+	8	8	15.807	6.3167	1.04726
	40S ribosomal protein S18	RPS18	26.0723	25.5055	+	12	12	17.718	5.16732	0.690975
	40S ribosomal protein S29	RPS29	24.1029	23.6007	+	3	3	6.6767	1.81172	0.605911
	40S ribosomal protein S13	RPS13	26.5219	26.0398	+	11	11	17.222	6.23173	0.600763
	40S ribosomal protein S11	RPS11	26.8636	25.7582	+	13	13	18.431	5.96687	1.37198
	Small nuclear ribonucleoprotein F	SNRPF	22.7666	22.0972	+	3	3	9.7251	3.06455	0.862872
	Small nuclear ribonucleoprotein Sm D1	SNRPD1	24.9329	24.0987	+	3	3	13.281	2.87133	0.794716
	Small nuclear ribonucleoprotein Sm D2	SNRPD2	25.597	24.7721	+	8	8	13.527	3.50955	0.752517
	Small nuclear ribonucleoprotein Sm D3	SNRPD3	25.4101	24.8182	+	5	5	13.291	2.61898	0.962246
	60S ribosomal protein L7a	RPL7A	27.366	26.752	+	16	16	29.995	8.09337	0.67106
	Eukaryotic peptide chain release factor subunit 1	ETF1	24.1222	22.3678	+	8	8	49.03	1.91287	0.917408
	40S ribosomal protein S4, X isoform	RPS4X	26.382	25.8216	+	21	12	29.597	7.35257	0.636514
	60S ribosomal protein L23a	RPL23A	26.1353	25.6698	+	9	9	17.695	2.70784	0.656583
	40S ribosomal protein S6	RPS6	26.3375	25.7777	+	12	12	28.68	8.09539	0.615363
	Histone H4	HIST1H4A	32.298	32.0898	+	15	15	11.367	2.36293	0.244672
	60S ribosomal protein L23	RPL23	25.8225	25.1081	+	8	8	14.865	3.63268	0.645484
	40S ribosomal protein S25	RPS25	26.1374	25.6143	+	4	4	13.742	4.44771	0.779983
	40S ribosomal protein S26;Putative 40S ribosomal protein S26-like 1	RPS26;RPS26P11	25.4011	24.6927	+	4	4	13.015	8.78397	0.681689
	40S ribosomal protein S28	RPS28	22.5917	21.9498	+	3	3	7.8409	1.81725	0.808296
	Guanine nucleotide-binding protein G(I)/G(S)/G(T) subunit beta-1	GNB1	26.0365	26.3704	+	16	9	37.377	2.96446	-0.298366
	Guanine nucleotide-binding protein G(I)/G(S)/G(T) subunit beta-2	GNB2	26.0404	26.2178	+	16	7	37.331	3.64441	-0.248741
	60S ribosomal protein L31	RPL31	25.3634	24.742	+	6	6	14.463	4.13092	1.19461
	60S ribosomal protein L10a	RPL10A	27.002	26.4425	+	10	10	24.831	6.0265	0.591268
	60S ribosomal protein L11	RPL11	26.0472	25.5458	+	9	9	20.252	3.9634	0.467839
	60S ribosomal protein L8	RPL8	26.729	26.2161	+	14	14	28.024	7.97358	0.50736
	Peptidyl-prolyl cis-trans isomerase A;Peptidyl-prolyl cis-trans isomerase A, N-terminally processed;Peptidyl-prolyl cis-trans isomerase	PPIA	30.7151	30.4413	+	13	13	18.012	3.82681	0.271756
	Ubiquitin-40S ribosomal protein S27a;Ubiquitin;40S ribosomal protein S27a;Polyubiquitin-B;Ubiquitin;Polyubiquitin-C;Ubiquitin	RPS27A;UBB;UBC;UBA52	24.7009	23.7488	+	10	3	17.965	4.46186	1.37166
	Transformer-2 protein homolog beta	TRA2B	23.6113	22.0528	+	5	5	21.935	2.43939	0.886496
	Guanine nucleotide-binding protein G(i) subunit alpha-1	GNAI1	21.8446	21.411	+	8	3	40.361	2.40292	0.503679
	60S ribosomal protein L38	RPL38	23.9468	22.1794	+	4	4	8.2178	3.45192	1.16726
	40S ribosomal protein S21	RPS21	25.2462	24.6066	+	5	5	8.85	3.16748	0.547935
	Guanine nucleotide-binding protein subunit beta-2-like 1;Guanine nucleotide-binding protein subunit beta-2-like 1, N-terminally processed	GNB2L1	28.2713	27.6402	+	19	19	35.076	8.65462	0.610463
	SUMO-conjugating enzyme UBC9	UBE2I	24.8029	24.1467	+	8	8	18.007	1.92999	0.575699
	Thymosin beta-10	TMSB10	25.5443	21.8522	+	3	3	5.0256	2.79118	1.70137
	Nuclease-sensitive element-binding protein 1	YBX1	25.3743	24.7018	+	11	8	35.924	3.44904	1.32177
	Elongation factor 1-alpha 1;Putative elongation factor 1-alpha-like 3;Elongation factor 1-alpha	EEF1A1;EEF1A1P5	29.7857	29.6275	+	25	14	50.14	1.91331	0.17231
	Tubulin alpha-4A chain	TUBA4A	24.8091	25.3097	+	25	4	48.328	3.11834	-0.571426
	General transcription factor II-I	GTF2I	24.109	22.8045	+	19	19	107.97	7.04254	1.07477
	T-complex protein 1 subunit beta	CCT2	27.0521	26.6517	+	27	27	57.488	6.2824	0.447971
	Protein jagged-1	JAG1	21.8564	21.4596	+	3	3	116.58	3.12963	0.510509
	DNA-dependent protein kinase catalytic subunit	PRKDC	27.0491	25.2074	+	109	109	469.08	9.23319	2.01641
	Arginase-2, mitochondrial	ARG2	24.1534	25.2034	+	17	17	38.577	3.73751	-1.55722
	SAP domain-containing ribonucleoprotein	SARNP	24.0855	22.168	+	6	6	23.671	3.46239	1.17261
	ADP-ribosylation factor 5	ARF5	21.9771	21.4387	+	11	5	20.529	2.60961	0.715462
	Enhancer of rudimentary homolog	ERH	25.7624	25.3263	+	6	6	12.259	2.9551	0.863333
	Serine/arginine-rich splicing factor 3	SRSF3	25.9797	25.1429	+	8	7	14.203	7.01909	1.62586
	Matrix-remodeling-associated protein 7	MXRA7	23.3222	24.1288	+	3	3	17.493	2.60997	-0.754704
	Basement membrane-specific heparan sulfate proteoglycan core protein;Endorepellin;LG3 peptide	HSPG2	30.9248	31.5238	+	160	160	468.83	2.8321	-0.724485
	RNA-binding protein 3	RBM3	22.9532	21.812	+	5	5	17.17	3.59209	0.998446
	Transcription factor A, mitochondrial	TFAM	23.1708	22.0545	+	6	6	29.096	3.50114	1.06054
	Phosphate carrier protein, mitochondrial	SLC25A3	27.0658	26.7824	+	14	14	39.958	2.91478	0.409017
	Transcriptional activator protein Pur-alpha	PURA	25.5992	25.8533	+	7	7	34.91	3.1016	-0.30693
	Peptidyl-prolyl cis-trans isomerase FKBP3	FKBP3	25.5887	25.2357	+	14	14	25.177	2.84768	0.567736
	Heterogeneous nuclear ribonucleoprotein U	HNRNPU	29.0676	28.3719	+	39	39	90.583	9.83772	0.639635
	Fatty acid-binding protein, epidermal	FABP5	25.3702	24.0278	+	17	17	15.164	3.56226	2.00827
	ATP-dependent 6-phosphofructokinase, platelet type	PFKP	25.8473	26.4277	+	26	24	85.595	6.28353	-0.737008
	Transgelin	TAGLN	32.4358	33.6332	+	35	35	22.611	5.26186	-1.24565
	2-oxoglutarate dehydrogenase, mitochondrial	OGDH	24.9998	25.2756	+	22	18	115.93	2.44786	-0.250569
	D-beta-hydroxybutyrate dehydrogenase, mitochondrial	BDH1	23.6982	22.3154	+	12	12	38.157	4.49542	1.37098
	Collagen alpha-1(VII) chain	COL7A1	22.3973	25.4681	+	26	26	292.26	5.25108	-2.00861
	Peptidyl-prolyl cis-trans isomerase FKBP4;Peptidyl-prolyl cis-trans isomerase FKBP4, N-terminally processed	FKBP4	26.2892	25.2211	+	26	26	51.804	7.62616	1.37273
	60S ribosomal protein L6	RPL6	27.1894	26.5948	+	16	16	32.728	10.6862	0.562703
	A-kinase anchor protein 12	AKAP12	25.1561	25.5903	+	31	31	180.99	1.89643	-0.595254
	Caveolin-1;Caveolin	CAV1	25.172	26.6761	+	9	3	20.471	7.34419	-1.66467
	Glutamate carboxypeptidase 2;Putative N-acetylated-alpha-linked acidic dipeptidase	FOLH1;FOLH1B	23.2297	21.8428	+	33	33	84.33	3.00468	1.87143
	Eukaryotic translation initiation factor 4 gamma 1	EIF4G1	24.735	23.741	+	25	21	154.8	4.33222	1.0665
	Lactoylglutathione lyase	GLO1	28.1295	27.5974	+	15	15	20.777	2.69473	0.486195
	Single-stranded DNA-binding protein, mitochondrial	SSBP1	23.8296	23.2065	+	5	5	17.259	5.60065	1.18161
	Galectin-10	CLC	21.7701	21.4586	+	2	2	16.453	2.2004	0.475907
	Elongation factor 1-alpha 2	EEF1A2	22.5973	21.7217	+	16	5	50.47	2.19635	1.04996
	Caldesmon	CALD1	26.6464	27.5896	+	63	12	93.23	4.59371	-1.37271
	Collagen alpha-1(XIV) chain	COL14A1	29.2227	30.2239	+	64	64	193.51	3.55264	-0.962011
	Glutamine--fructose-6-phosphate aminotransferase [isomerizing] 1	GFPT1	25.179	24.4121	+	19	19	76.758	2.16035	0.87025
	Proteasome activator complex subunit 1	PSME1	26.8195	26.5658	+	15	15	26.87	3.77459	0.386485
	Complement component 1 Q subcomponent-binding protein, mitochondrial	C1QBP	26.1351	25.3476	+	7	7	31.362	6.27442	0.761042
	Dermatopontin	DPT	26.4837	26.9776	+	8	8	24.005	3.04697	-0.688737
	KH domain-containing, RNA-binding, signal transduction-associated protein 1	KHDRBS1	25.2587	24.9337	+	8	8	48.227	1.91121	0.329725
	Prolow-density lipoprotein receptor-related protein 1;Low-density lipoprotein receptor-related protein 1 85 kDa subunit;Low-density lipoprotein receptor-related protein 1 515 kDa subunit;Low-density lipoprotein receptor-related protein 1 intracellular domain	LRP1	23.2241	21.845	+	19	19	504.6	1.80452	0.840259
	Rho GTPase-activating protein 1	ARHGAP1	26.7402	27.0114	+	19	19	50.435	4.31509	-0.359302
	ATP-dependent RNA helicase A	DHX9	26.9803	26.0472	+	39	39	140.96	8.4547	1.11321
	Quinone oxidoreductase	CRYZ	25.9238	26.4617	+	18	18	35.206	2.65063	-0.591147
	Galectin-3-binding protein	LGALS3BP	25.4252	26.5083	+	17	17	65.33	3.80693	-1.35676
	FACT complex subunit SSRP1	SSRP1	22.4746	21.5338	+	7	7	81.074	3.88107	0.961587
	Acyl-coenzyme A synthetase ACSM1, mitochondrial	ACSM1	22.1346	21.5848	+	9	9	65.272	2.28532	0.614652
	tRNA (cytosine(34)-C(5))-methyltransferase	NSUN2	22.2977	21.6842	+	9	9	86.47	2.58642	0.567773
	Histone-binding protein RBBP4	RBBP4	24.4045	22.3021	+	12	6	46.158	4.84581	1.41649
	AP-1 complex subunit beta-1	AP1B1	24.4162	23.5005	+	20	11	103.56	3.77852	0.950995
	Secernin-1	SCRN1	23.9517	24.5746	+	7	7	46.382	4.26642	-0.819684
	Follistatin-related protein 1	FSTL1	24.0234	25.0343	+	9	9	34.985	1.92159	-0.941652
	Splicing factor 3A subunit 3	SF3A3	23.4539	21.7751	+	11	11	58.848	6.35628	1.18493
	Aminoacyl tRNA synthase complex-interacting multifunctional protein 1;Endothelial monocyte-activating polypeptide 2	AIMP1	22.34	21.7171	+	9	9	34.352	2.9498	0.887263
	Interleukin enhancer-binding factor 3	ILF3	27.4737	26.8107	+	33	30	95.807	9.78855	0.676306
	Heat shock protein 75 kDa, mitochondrial	TRAP1	23.3228	21.6807	+	21	21	74.267	8.2076	1.83742
	Delta(3,5)-Delta(2,4)-dienoyl-CoA isomerase, mitochondrial	ECH1	26.2593	25.8168	+	16	11	35.816	2.04162	0.448858
	Bifunctional coenzyme A synthase;Phosphopantetheine adenylyltransferase;Dephospho-CoA kinase	COASY	22.6186	22.555	+	8	8	62.328	1.99578	0.492679
	Acetyl-CoA carboxylase 1;Biotin carboxylase	ACACA	25.4248	21.6764	+	15	12	257.24	3.52	1.73695
	Platelet-activating factor acetylhydrolase	PLA2G7	22.2389	21.6079	+	15	15	50.077	2.38146	1.05399
	Heterogeneous nuclear ribonucleoprotein A0	HNRNPA0	25.4405	24.686	+	12	12	30.84	5.68874	0.796887
	Aminoacyl tRNA synthase complex-interacting multifunctional protein 2	AIMP2	24.0166	22.2576	+	6	6	35.348	3.83573	1.15661
	Peroxiredoxin-4	PRDX4	24.9318	23.0745	+	16	13	30.54	5.86565	1.78256
	Serine/threonine-protein kinase PAK 2;PAK-2p27;PAK-2p34	PAK2	24.3868	23.9838	+	16	16	58.042	4.54347	0.809053
	Chromobox protein homolog 3	CBX3	25.8491	24.4142	+	7	5	20.811	6.77594	1.42564
	26S proteasome non-ATPase regulatory subunit 2	PSMD2	25.3289	24.7413	+	29	29	100.2	2.62028	0.509365
	DnaJ homolog subfamily C member 3	DNAJC3	22.829	22.0194	+	6	6	57.579	2.11418	0.677254
	Selenium-binding protein 1	SELENBP1	27.44	28.1919	+	35	35	52.39	5.56177	-0.797114
	Nucleoside diphosphate kinase 3;Nucleoside diphosphate kinase	NME3	22.6121	21.8269	+	6	6	19.015	2.45121	0.714127
	Serine/arginine-rich splicing factor 9	SRSF9	23.4638	21.5648	+	7	7	25.542	6.97287	1.49694
	Serine/arginine-rich splicing factor 6	SRSF6	22.9119	21.5035	+	8	7	38.418	4.09019	0.992996
	Transcription intermediary factor 1-beta	TRIM28	27.6651	26.6004	+	34	34	88.549	13.7955	1.14192
	Ras GTPase-activating protein-binding protein 1	G3BP1	23.0948	21.886	+	12	12	52.164	6.92859	1.3234
	Eukaryotic translation initiation factor 3 subunit I	EIF3I	24.6131	23.2957	+	9	9	36.501	7.82706	1.52959
	Beta-2-syntrophin	SNTB2	24.2721	25.3082	+	12	12	57.949	6.29094	-1.27959
	Splicing factor 3B subunit 2	SF3B2	24.3403	23.5362	+	16	16	100.23	2.93194	0.906074
	28 kDa heat- and acid-stable phosphoprotein	PDAP1	22.9515	21.8817	+	5	5	20.63	2.66365	0.656924
	Peptidyl-prolyl cis-trans isomerase FKBP5;Peptidyl-prolyl cis-trans isomerase FKBP5, N-terminally processed	FKBP5	23.8228	22.8071	+	22	22	51.212	2.11611	0.88618
	NEDD8-activating enzyme E1 regulatory subunit	NAE1	22.4989	21.8543	+	9	9	50.624	1.91966	0.582599
	Sorting nexin-1	SNX1	23.7669	23.2097	+	10	8	51.812	2.41138	0.736155
	GDP-L-fucose synthase	TSTA3	25.0833	22.2325	+	12	12	35.892	10.5419	2.39399
	Four and a half LIM domains protein 1	FHL1	29.1196	30.0083	+	19	19	31.895	6.73696	-0.977105
	Integrin alpha-7;Integrin alpha-7 heavy chain;Integrin alpha-7 light chain;Integrin alpha-7 70 kDa form	ITGA7	23.069	23.8523	+	11	11	114.54	2.72791	-0.807389
	Mannosyl-oligosaccharide glucosidase	MOGS	23.4934	22.0016	+	14	14	80.702	6.46862	1.23835
	CD166 antigen	ALCAM	25.054	23.0389	+	18	18	63.664	7.52486	2.09805
	Spliceosome RNA helicase DDX39B	DDX39B	25.6453	25.0402	+	21	8	48.991	3.07992	0.631161
	Isopentenyl-diphosphate Delta-isomerase 1	IDI1	21.9478	21.5946	+	4	4	26.319	2.20729	0.514003
	Coactosin-like protein	COTL1	24.8682	23.7214	+	9	9	15.945	3.84873	1.2972
	Heterogeneous nuclear ribonucleoprotein D0	HNRNPD	27.5255	27.0114	+	18	16	32.834	6.25701	0.468261
	Lysosome membrane protein 2	SCARB2	26.0691	25.2453	+	9	9	54.29	5.20323	0.969343
	Nidogen-2	NID2	28.3464	29.0495	+	34	33	151.25	6.83913	-0.836142
	Eukaryotic translation initiation factor 3 subunit A	EIF3A	24.8711	24.1552	+	23	23	162.63	3.6908	0.62165
	Malectin	MLEC	24.4761	23.6658	+	8	8	32.233	2.59426	0.961049
	Tubulin--tyrosine ligase-like protein 12	TTLL12	25.5354	24.8229	+	25	25	74.403	5.26123	1.07659
	Dihydropyrimidinase-related protein 3	DPYSL3	29.0842	29.8533	+	37	33	73.91	9.61715	-0.8578
	E3 ubiquitin/ISG15 ligase TRIM25	TRIM25	23.441	23.1814	+	8	8	70.973	2.12444	0.487771
	Filamin-C	FLNC	29.8638	31.1163	+	151	138	291.02	5.56958	-1.49568
	UDP-glucose 4-epimerase	GALE	22.1065	21.5126	+	5	5	26.391	3.39214	0.626038
	Caprin-1	CAPRIN1	23.3953	21.9809	+	7	7	76.861	5.5364	1.08756
	RNA-binding protein 39	RBM39	23.8645	22.9912	+	9	9	57.089	7.08233	1.16836
	Protein disulfide-isomerase A5	PDIA5	24.5889	22.4435	+	20	20	59.594	5.16934	1.64168
	Mediator of DNA damage checkpoint protein 1	MDC1	21.8846	21.6051	+	7	7	197.6	1.99306	0.420586
	LDLR chaperone MESD	MESDC2	22.4808	21.8079	+	2	2	26.076	2.8712	0.786994
	Neutral alpha-glucosidase AB	GANAB	28.1877	27.9438	+	48	48	106.87	4.94499	0.353518
	Lamin-B receptor	LBR	21.9057	21.5658	+	5	5	70.702	2.84006	0.616996
	Golgin subfamily B member 1	GOLGB1	22.8033	21.8553	+	16	16	367.42	3.16563	0.714201
	Ketimine reductase mu-crystallin	CRYM	24.1186	24.7569	+	11	11	33.775	2.37921	-0.77956
	Transmembrane glycoprotein NMB	GPNMB	23.2349	21.9224	+	2	2	62.642	3.68131	1.18109
	Importin subunit beta-1	KPNB1	25.8641	25.6423	+	26	26	97.169	2.37882	0.345154
	Nuclear mitotic apparatus protein 1	NUMA1	27.5305	26.6331	+	69	69	236.51	7.01877	0.827106
	N-alpha-acetyltransferase 25, NatB auxiliary subunit	NAA25	22.2006	26.5127	+	3	3	99.268	2.86463	-1.81541
	26S proteasome non-ATPase regulatory subunit 6	PSMD6	23.0414	21.8807	+	9	9	45.531	4.16119	1.00401
	Squamous cell carcinoma antigen recognized by T-cells 3	SART3	22.4402	21.552	+	8	8	105.58	4.76508	0.764782
	116 kDa U5 small nuclear ribonucleoprotein component	EFTUD2	24.3928	23.1899	+	21	20	105.38	7.52982	1.44021
	Lysine--tRNA ligase	KARS	23.8121	22.9915	+	10	10	68.047	2.65223	0.753779
	Protein disulfide-isomerase A6	PDIA6	27.6417	27.2736	+	17	17	47.837	6.15581	0.452951
	Platelet-activating factor acetylhydrolase IB subunit gamma	PAFAH1B3	22.6837	21.9955	+	5	5	25.734	2.65718	0.770604
	Astrocytic phosphoprotein PEA-15	PEA15	24.0958	24.7412	+	6	6	15.04	7.39179	-0.579066
	Phosphoglucomutase-like protein 5	PGM5	28.7461	29.7596	+	34	34	62.224	5.67996	-1.2659
	Inorganic pyrophosphatase	PPA1	26.8122	26.2721	+	17	17	32.66	5.45001	0.523012
	Non-POU domain-containing octamer-binding protein	NONO	26.0458	25.3737	+	20	19	43.866	8.05601	0.70832
	Transmembrane emp24 domain-containing protein 2	TMED2	24.7049	24.2169	+	4	4	22.761	3.49784	0.452568
	Poly(rC)-binding protein 1	PCBP1	27.1636	26.9443	+	14	11	37.497	2.71499	0.23322
	Poly(rC)-binding protein 2	PCBP2	26.3531	26.1441	+	12	9	38.221	2.77098	0.323773
	Pumilio domain-containing protein KIAA0020	KIAA0020	21.834	21.4687	+	2	2	73.584	2.20058	0.393517
	Ras suppressor protein 1	RSU1	26.0811	26.6814	+	13	13	31.54	6.68113	-0.645752
	Scaffold attachment factor B1;Scaffold attachment factor B2	SAFB;SAFB2	25.2746	24.1714	+	12	12	95.18	6.97234	1.35572
	Protein transport protein Sec23B	SEC23B	24.9423	23.8601	+	26	23	86.478	4.8361	1.14685
	Splicing factor 3A subunit 1	SF3A1	24.3409	22.1924	+	12	12	88.885	10.1174	1.70944
	Splicing factor 1	SF1	23.7813	21.8166	+	7	7	59.711	4.12242	1.20916
	ELAV-like protein 1	ELAVL1	25.3221	24.7017	+	11	11	36.091	2.85659	0.658659
	Neutral amino acid transporter B(0);Amino acid transporter	SLC1A5	22.2127	21.5901	+	5	5	56.598	3.00863	0.591211
	Adipogenesis regulatory factor	ADIRF	25.1521	26.8048	+	6	6	7.8547	8.8245	-2.13722
	Ras-related protein Rab-11B;Ras-related protein Rab-11A	RAB11B;RAB11A	26.3635	25.9676	+	9	8	24.488	2.83221	0.372229
	Zyxin	ZYX	25.8127	26.367	+	20	20	61.277	4.01995	-0.650022
	Electron transfer flavoprotein-ubiquinone oxidoreductase, mitochondrial	ETFDH	22.016	21.6329	+	10	10	62.824	2.15209	0.586744
	Coiled-coil domain-containing protein 6	CCDC6	25.3102	25.9244	+	11	11	53.29	1.93173	-0.726764
	UDP-N-acetylhexosamine pyrophosphorylase;UDP-N-acetylgalactosamine pyrophosphorylase;UDP-N-acetylglucosamine pyrophosphorylase	UAP1	24.1804	21.7402	+	15	13	57.028	10.0498	2.14904
	26S proteasome non-ATPase regulatory subunit 5	PSMD5	24.3924	23.7977	+	13	13	51.311	1.84902	0.562658
	DNA damage-binding protein 1	DDB1	24.7913	23.5605	+	22	22	126.97	6.12556	1.40676
	Hsp90 co-chaperone Cdc37;Hsp90 co-chaperone Cdc37, N-terminally processed	CDC37	24.4483	24.238	+	12	12	44.468	1.88629	0.484416
	Dihydropyrimidinase-related protein 2	DPYSL2	27.2847	27.6906	+	23	19	62.293	3.81133	-0.369658
	Synaptophysin-like protein 1	SYPL1	22.9669	21.7072	+	3	3	26.411	3.17337	1.07023
	Prostacyclin synthase	PTGIS	22.2645	23.8789	+	9	9	57.103	6.63	-1.18762
	2,4-dienoyl-CoA reductase, mitochondrial	DECR1	26.2154	25.5127	+	15	15	34.994	4.84313	1.03682
	Thiosulfate sulfurtransferase	TST	24.7237	22.7397	+	7	7	33.429	5.27463	1.49868
	Glutaminyl-peptide cyclotransferase	QPCT	22.0441	21.5276	+	5	5	40.876	3.31011	0.735704
	NADH dehydrogenase [ubiquinone] 1 alpha subcomplex subunit 9, mitochondrial	NDUFA9	23.5991	23.2587	+	8	8	42.509	2.78812	0.654777
	Membrane primary amine oxidase	AOC3	27.9586	28.87	+	22	22	84.621	5.27477	-1.08117
	Heterogeneous nuclear ribonucleoprotein U-like protein 2	HNRNPUL2;HNRNPUL2-BSCL2	25.871	25.1681	+	21	21	85.104	6.43248	0.930556
	WD40 repeat-containing protein SMU1;WD40 repeat-containing protein SMU1, N-terminally processed	SMU1	22.1894	21.3713	+	5	5	57.543	3.16431	0.711143
	Leucine-rich repeat flightless-interacting protein 1	LRRFIP1	22.3972	21.8816	+	10	10	82.688	2.8241	0.752814
	Protein FAM98B	FAM98B	22.9658	21.8902	+	9	7	45.547	3.10521	0.667576
	Programmed cell death protein 4	PDCD4	25.3164	24.7137	+	17	17	50.576	3.26141	0.720221
	Acyl-coenzyme A synthetase ACSM3, mitochondrial	ACSM3	22.4034	21.7016	+	16	16	66.152	2.69409	1.02867
	Acylglycerol kinase, mitochondrial	AGK	23.3373	21.9431	+	9	9	47.137	3.82421	0.93324
	OCIA domain-containing protein 2	OCIAD2	22.1566	21.4597	+	7	7	16.953	2.35216	0.631953
	Melanoma-associated antigen D2	MAGED2	22.0644	21.2084	+	4	4	63.138	4.99587	0.672959
	Presequence protease, mitochondrial	PITRM1	23.9804	22.3365	+	17	17	117.41	7.41533	1.56355
	Ubiquitin carboxyl-terminal hydrolase;Ubiquitin carboxyl-terminal hydrolase isozyme L5	UCHL5	21.8807	21.3904	+	6	5	40.423	2.88221	0.54759
	Heterochromatin protein 1-binding protein 3	HP1BP3	26.9326	26.6501	+	21	21	61.206	3.83509	0.271464
	SH3 domain-binding glutamic acid-rich-like protein 3	SH3BGRL3	24.9576	22.6208	+	3	3	9.3804	4.31694	1.45337
	Protein argonaute;Protein argonaute-3;Protein argonaute-2;Protein argonaute-1;Protein argonaute-4	AGO1;AGO3;AGO2;AGO4	21.8346	21.5295	+	2	2	88.878	2.09742	0.396117
	Protein DDI1 homolog 2	DDI2	23.2332	22.2364	+	7	7	44.522	4.99801	1.07505
	Centrosome-associated protein 350	CEP350	21.9646	21.3301	+	3	3	350.93	2.60558	0.557333
	Mitochondrial amidoxime-reducing component 1	2001-03-01	22.1349	21.6138	+	5	4	37.499	1.85707	0.493473
	Lysophospholipase-like protein 1	LYPLAL1	22.2944	21.5772	+	4	4	26.316	2.78755	0.589227
	KN motif and ankyrin repeat domain-containing protein 2	KANK2	25.983	26.6882	+	24	24	90.043	4.02212	-0.951846
	Metalloreductase STEAP4	STEAP4	25.1437	22.1915	+	14	14	51.981	6.73161	2.30057
	Nucleoredoxin	NXN	21.6598	21.166	+	2	2	48.392	2.4105	0.401496
	Putative peptidyl-tRNA hydrolase PTRHD1	PTRHD1	23.528	22.8846	+	6	6	15.805	1.86337	0.521538
	Ragulator complex protein LAMTOR1	LAMTOR1	22.6994	21.874	+	4	4	17.745	4.90326	0.901167
	3-hydroxyisobutyryl-CoA hydrolase, mitochondrial	HIBCH	23.5223	22.9964	+	12	12	43.482	2.06805	0.702716
	Polymerase I and transcript release factor	PTRF	27.8003	28.5551	+	14	14	43.476	7.0887	-0.856112
	UPF0598 protein C8orf82	C8orf82	22.0464	21.4966	+	7	7	23.889	2.06614	0.608806
	Pre-mRNA-processing-splicing factor 8	PRPF8	24.8218	24.3737	+	40	40	273.6	2.43179	0.688019
	Acylpyruvase FAHD1, mitochondrial	FAHD1	22.6524	21.8974	+	4	4	24.843	2.47022	0.779099
	Pyridoxal-dependent decarboxylase domain-containing protein 1	PDXDC1	26.0402	24.251	+	29	29	83.571	8.40574	2.03847
	von Willebrand factor A domain-containing protein 1	VWA1	26.7002	27.6381	+	17	17	46.804	4.55359	-1.2223
	Type-1 angiotensin II receptor-associated protein	AGTRAP	21.9436	21.6236	+	2	2	17.419	1.84121	0.373892
	Olfactomedin-like protein 1	OLFML1	24.6886	26.5029	+	16	16	45.95	9.78882	-2.11177
	Hydroxysteroid dehydrogenase-like protein 2	HSDL2	22.8332	22.3878	+	10	10	45.394	2.02021	0.582808
	Staphylococcal nuclease domain-containing protein 1	SND1	27.0157	25.9956	+	34	34	102	7.24111	0.989178
	Mitochondrial ribonuclease P protein 1	TRMT10C	22.5554	22.0557	+	6	6	47.346	2.18406	1.09462
	Isoaspartyl peptidase/L-asparaginase;Isoaspartyl peptidase/L-asparaginase alpha chain;Isoaspartyl peptidase/L-asparaginase beta chain	ASRGL1	22.172	21.7363	+	5	5	32.054	2.78738	0.662971
	Eukaryotic translation initiation factor 3 subunit M	EIF3M	22.8616	22.3382	+	6	6	42.502	2.11114	0.534803
	Mitochondrial antiviral-signaling protein	MAVS	22.5667	21.6592	+	9	9	56.527	3.52941	0.830777
	Transmembrane emp24 domain-containing protein 4	TMED4	23.3999	22.0411	+	6	5	20.781	3.02034	0.977668
	N-acetylgalactosaminyltransferase 7;Polypeptide N-acetylgalactosaminyltransferase	GALNT7	24.2539	21.7206	+	16	16	75.388	7.45488	2.00017
	Glutaredoxin-related protein 5, mitochondrial	GLRX5	21.8421	21.3725	+	2	2	16.628	1.78896	0.367789
	Polyadenylate-binding protein 2	PABPN1	23.7794	22.9204	+	5	5	31.496	3.39157	0.988075
	Valacyclovir hydrolase	BPHL	22.3273	21.7572	+	5	5	31.106	3.09056	0.797399
	Protein HID1	HID1	22.6036	21.8199	+	12	12	88.615	3.22691	0.785666
	Somatomedin-B and thrombospondin type-1 domain-containing protein	SBSPON	23.0606	25.2015	+	7	7	29.61	6.0392	-1.72749
	39S ribosomal protein L41, mitochondrial	MRPL41	22.1099	21.7709	+	2	2	15.383	2.23762	0.504918
	Peptidase M20 domain-containing protein 2	PM20D2	22.2361	21.7468	+	5	5	47.776	2.23251	0.731572
	Monoacylglycerol lipase ABHD12	ABHD12	22.2001	21.5099	+	5	5	45.096	2.49973	0.482142
	Glycerol-3-phosphate dehydrogenase 1-like protein;Glycerol-3-phosphate dehydrogenase [NAD(+)]	GPD1L	24.4505	25.8786	+	13	13	38.418	4.41247	-1.25341
	Solute carrier family 35 member F6	SLC35F6	21.9952	21.4059	+	3	3	40.214	4.05728	0.819065
	ATP synthase mitochondrial F1 complex assembly factor 2	ATPAF2	21.8674	21.4367	+	3	3	32.772	2.64959	0.452808
	Golgi membrane protein 1	GOLM1	25.5045	22.3186	+	20	20	44.272	8.59733	2.71459
	Transmembrane protein 87A	TMEM87A	22.1224	21.5975	+	2	2	56.773	3.47887	0.740424
	Thioredoxin domain-containing protein 5	TXNDC5	26.6349	25.8772	+	15	15	47.628	10.425	1.00304
	Plasminogen activator inhibitor 1 RNA-binding protein	SERBP1	25.6535	25.2707	+	15	15	44.256	3.97131	0.402164
	LEM domain-containing protein 2	LEMD2	22.1888	21.6319	+	6	6	56.974	2.04973	0.597593
	Choline dehydrogenase, mitochondrial	CHDH	22.3135	21.8274	+	6	6	65.358	2.64246	0.568127
	Thiosulfate sulfurtransferase/rhodanese-like domain-containing protein 1	TSTD1	25.662	25.5769	+	9	9	12.53	1.8904	0.798139
	Alpha/beta hydrolase domain-containing protein 11	ABHD11	24.0033	22.509	+	8	8	34.69	11.4107	1.734
	Nuclear protein localization protein 4 homolog	NPLOC4	22.0999	22.0398	+	5	5	68.119	1.81265	0.351376
	Minor histocompatibility antigen H13	HM13	22.2529	21.5693	+	4	4	36.813	2.17216	0.762325
	Importin-4	IPO4	22.4901	21.8709	+	8	8	118.71	3.33412	1.2499
	Zinc finger CCCH domain-containing protein 15	ZC3H15	21.9828	21.6089	+	2	2	48.602	2.06492	0.417208
	Protein THEM6	THEM6	21.7139	21.3296	+	8	8	23.865	1.81188	0.46951
	Sec1 family domain-containing protein 1	SCFD1	24.2177	23.5955	+	10	10	72.379	2.49731	0.575215
	PEST proteolytic signal-containing nuclear protein	PCNP	21.9064	21.4336	+	5	5	18.925	2.7346	0.519139
	Palladin	PALLD	28.2778	28.9079	+	37	37	108.63	5.06773	-0.740896
	Paraspeckle component 1	PSPC1	24.032	22.9117	+	9	9	45.57	5.1559	1.14978
	ATP-dependent RNA helicase DDX1	DDX1	26.1615	25.6905	+	29	29	82.431	5.3333	0.424941
	Zinc transporter SLC39A7	SLC39A7	22.0676	21.7934	+	2	2	50.117	2.69449	0.552914
	Histone H1x	H1FX	25.3878	25.1507	+	8	8	22.487	2.11698	0.289877
	Acidic leucine-rich nuclear phosphoprotein 32 family member B	ANP32B	24.8578	23.7963	+	10	8	22.276	11.4595	1.46888
	DNA repair protein RAD50	RAD50	22.2971	21.6228	+	7	7	138.43	3.15674	0.542396
	Ubiquitin fusion degradation protein 1 homolog	UFD1L	21.7163	21.5733	+	3	3	29.901	1.79336	0.371638
	Regulator of nonsense transcripts 1	UPF1	24.1347	21.7196	+	11	11	123.03	5.21027	1.45453
	Far upstream element-binding protein 2	KHSRP	25.9316	25.1031	+	21	19	73.114	4.46125	0.874751
	Glutaryl-CoA dehydrogenase, mitochondrial	GCDH	22.1467	21.4732	+	5	5	48.127	3.20197	0.600259
	V-type proton ATPase 116 kDa subunit a isoform 1;V-type proton ATPase subunit a	ATP6V0A1	21.8614	21.586	+	5	5	95.755	1.91343	0.480045
	Lipoma-preferred partner	LPP	28.7742	29.3329	+	35	35	65.746	5.678	-0.610719
	Homogentisate 1,2-dioxygenase	HGD	22.5653	24.0425	+	16	16	49.963	1.82406	-0.859065
	Protein kinase C delta-binding protein	PRKCDBP	24.7215	25.3611	+	8	8	27.701	4.33776	-1.00015
	Myeloid-derived growth factor	MYDGF	24.8119	24.1458	+	4	4	18.795	3.77013	0.925818
	Endoplasmic reticulum-Golgi intermediate compartment protein 1	ERGIC1	26.6858	25.8895	+	12	12	22.16	6.64056	1.00329
	Isochorismatase domain-containing protein 2, mitochondrial	ISOC2	23.5995	22.9837	+	7	7	22.337	2.83865	0.707316
	Fermitin family homolog 2	FERMT2	27.5953	28.2476	+	35	35	77.86	5.78055	-0.787133
	Leucine-rich repeat-containing protein 59	LRRC59	25.353	24.96	+	12	12	34.93	2.05415	0.354962
	Ribulose-phosphate 3-epimerase	RPE	22.024	21.175	+	3	3	23.924	3.51533	0.726592
	m7GpppX diphosphatase	DCPS	23.2836	22.3553	+	7	7	38.608	3.12703	0.78193
	Regulator of microtubule dynamics protein 1	RMDN1	22.6713	21.542	+	7	7	35.808	2.69066	0.884016
	Carboxymethylenebutenolidase homolog	CMBL	22.6557	24.0942	+	9	9	28.048	3.85585	-1.06511
	Coiled-coil domain-containing protein 51	CCDC51	21.7589	21.2665	+	2	2	33.657	1.87939	0.386467
	Enhancer of mRNA-decapping protein 3	EDC3	21.9114	21.0086	+	4	4	56.077	3.41409	0.672488
	PDZ and LIM domain protein 5	PDLIM5	24.0408	22.5491	+	25	4	63.944	2.99467	0.957378
	Far upstream element-binding protein 3	FUBP3	23.2053	21.9397	+	12	11	61.64	3.54446	0.923828
	Deubiquitinating protein VCIP135	VCPIP1	21.8198	21.3622	+	2	2	134.32	2.78867	0.474578
	Transcription factor BTF3 homolog 4;Transcription factor BTF3	BTF3L4	22.5469	21.6199	+	4	4	17.27	2.98961	0.975299
	Sideroflexin-2	SFXN2	21.8636	21.4646	+	3	3	36.231	1.83959	0.413487
	RNA-binding protein 14	RBM14	23.6093	22.2975	+	14	12	69.491	2.72091	0.980421
	Vacuolar protein sorting-associated protein 35	VPS35	25.8605	25.5729	+	15	15	91.706	5.61091	0.458263
	Phosphatidylethanolamine-binding protein 4	PEBP4	21.9148	22.3658	+	5	5	25.733	2.31447	-0.700594
	Paired amphipathic helix protein Sin3a	SIN3A	21.9698	21.4843	+	2	2	145.17	2.11387	0.38342
	3-hydroxyacyl-CoA dehydrogenase type-2	HSD17B10	25.967	25.3147	+	16	16	26.923	5.39195	0.861446
	Aconitate hydratase, mitochondrial	ACO2	28.2432	27.8944	+	40	40	85.424	5.55338	0.393212
	Transmembrane 9 superfamily member 2	TM9SF2	25.8599	24.7775	+	15	15	75.775	5.85987	1.32095
	Equilibrative nucleoside transporter 1	SLC29A1	21.9105	21.5685	+	3	3	50.219	1.99294	0.368419
	T-complex protein 1 subunit eta	CCT7	26.5234	26.0518	+	24	24	59.366	2.6642	0.389878
	Growth/differentiation factor 15	GDF15	24.4702	22.254	+	6	6	34.14	2.22714	1.75498
	Protein NipSnap homolog 1	NIPSNAP1	23.8625	23.1156	+	8	8	33.31	5.51049	1.15473
	Actin-related protein 2/3 complex subunit 5-like protein	ARPC5L	22.9636	21.9781	+	3	3	16.941	2.02373	0.7038
	Methylosome protein 50	WDR77	23.6614	22.1044	+	5	5	36.724	2.50638	0.803934
	Tubulin alpha-1C chain	TUBA1C	25.1303	24.6506	+	29	3	49.895	2.3768	0.889348
	Myb-binding protein 1A	MYBBP1A	21.982	21.4391	+	10	10	148.85	1.98469	0.42061
	Thioredoxin domain-containing protein 17	TXNDC17	25.6737	25.1681	+	4	4	13.941	2.15031	0.588175
	Serine/threonine-protein phosphatase CPPED1	CPPED1	22.1979	23.9037	+	5	5	35.548	4.11697	-1.09808
	Partner of Y14 and mago	WIBG	22.1215	21.571	+	7	7	22.704	3.00637	0.720296
	Endoplasmic reticulum resident protein 44	ERP44	26.1267	25.6082	+	13	13	46.971	7.01879	0.55838
	Haloacid dehalogenase-like hydrolase domain-containing protein 3	HDHD3	22.0755	21.6753	+	4	4	28	2.60841	0.519695
	Transmembrane protein 43	TMEM43	24.4499	24.6744	+	9	9	44.875	2.59321	-0.558513
	Plasma alpha-L-fucosidase	FUCA2	21.8872	21.5415	+	5	5	54.066	1.8567	0.596866
	Tubulin beta-6 chain	TUBB6	25.189	25.7714	+	23	10	49.857	6.59155	-0.585734
	Transmembrane protein 109	TMEM109	21.9495	21.3459	+	2	2	26.21	2.15235	0.485677
	Transmembrane emp24 domain-containing protein 9	TMED9	24.6462	24.1115	+	7	6	27.277	2.24902	0.718181
	Acetyl-CoA acetyltransferase, cytosolic	ACAT2	23.9472	25.3434	+	10	10	41.35	5.53605	-1.08752
	Splicing factor 3B subunit 5	SF3B5	21.816	21.3393	+	3	3	10.135	2.16693	0.455714
	Chitinase domain-containing protein 1	CHID1	21.8845	21.4251	+	5	5	41.677	2.38233	0.506177
	Histidine triad nucleotide-binding protein 2, mitochondrial	HINT2	23.6556	23.3024	+	4	4	17.162	2.44034	0.63217
	Asporin	ASPN	26.2045	23.5789	+	17	17	43.417	4.55212	2.12565
	Serrate RNA effector molecule homolog	SRRT	22.3722	21.7492	+	16	16	100.15	2.62997	0.747452
	Inosine triphosphate pyrophosphatase	ITPA	22.2788	21.5918	+	5	5	21.445	3.81001	0.711817
	39S ribosomal protein L37, mitochondrial	MRPL37	22.1046	21.502	+	5	5	48.117	2.72099	0.511935
	F-box-like/WD repeat-containing protein TBL1XR1	TBL1XR1	21.9606	21.6488	+	14	14	55.594	2.29517	0.644347
	Normal mucosa of esophagus-specific gene 1 protein	NMES1;C15orf48	21.9182	21.5133	+	2	2	9.6172	1.91292	0.503598
	Tubulointerstitial nephritis antigen-like	TINAGL1	26.0972	26.5776	+	14	14	52.387	4.01296	-0.970994
	SRA stem-loop-interacting RNA-binding protein, mitochondrial	SLIRP	23.5462	22.0339	+	6	6	12.122	5.25017	1.32224
	Phospholysine phosphohistidine inorganic pyrophosphate phosphatase	LHPP	22.3759	23.2248	+	3	3	29.165	1.93716	-0.592276
	5-3 exoribonuclease 2	XRN2	22.7227	21.9507	+	11	11	99.96	3.87106	0.903961
	Inorganic pyrophosphatase 2, mitochondrial	PPA2	25.8826	24.5736	+	17	16	37.92	6.1885	1.52775
	Growth hormone-inducible transmembrane protein	GHITM	21.8801	21.3342	+	4	4	37.205	2.55022	0.554712
	Thioredoxin-related transmembrane protein 1	TMX1	22.8171	22.4324	+	5	5	31.791	2.6139	0.593278
	Golgi resident protein GCP60	ACBD3	24.0297	22.2205	+	12	12	60.593	6.65141	1.5333
	DnaJ homolog subfamily C member 5	DNAJC5	22.8457	21.8652	+	5	5	22.149	2.60096	0.719046
	Golgi phosphoprotein 3	GOLPH3	22.216	21.4066	+	6	6	33.81	4.02353	0.703831
	Golgi-associated plant pathogenesis-related protein 1	GLIPR2	24.5191	25.3611	+	6	6	17.218	4.71915	-0.852258
	Prostaglandin E synthase 2;Prostaglandin E synthase 2 truncated form	PTGES2	22.8688	22.4821	+	7	7	41.943	4.33395	0.678398
	Acyl-CoA dehydrogenase family member 9, mitochondrial	ACAD9	23.02	21.7273	+	10	10	68.76	5.75424	1.37046
	Golgi reassembly-stacking protein 2	GORASP2	24.1961	21.8828	+	8	8	39.768	3.02726	1.10328
	Sideroflexin-1	SFXN1	22.9952	22.6306	+	11	10	35.619	2.23455	0.700915
	Calcyclin-binding protein	CACYBP	24.3682	22.8471	+	12	12	26.21	7.24209	1.48536
	Transmembrane protein 165	TMEM165	21.9205	21.5955	+	3	3	34.905	2.72698	0.557902
	Transmembrane 9 superfamily member 3	TM9SF3	25.0154	24.0902	+	7	7	67.887	3.74873	1.16504
	Dynein light chain roadblock-type 1;Dynein light chain roadblock-type 2	DYNLRB1;DYNLRB2	22.8943	21.8749	+	3	3	10.921	3.35426	0.755913
	H/ACA ribonucleoprotein complex subunit 3	NOP10	22.1881	21.6687	+	2	2	7.7059	2.64041	0.47807
	Acyl-coenzyme A thioesterase 13;Acyl-coenzyme A thioesterase 13, N-terminally processed	ACOT13	22.6195	21.6678	+	4	4	12.366	3.79847	1.15185
	Reticulon-4;Reticulon	RTN4	26.9326	27.3894	+	9	9	40.317	6.98084	-0.518385
	Regulation of nuclear pre-mRNA domain-containing protein 1B	RPRD1B	22.7289	22.182	+	4	4	36.899	4.84999	0.802669
	Omega-amidase NIT2	NIT2	29.8551	29.2561	+	13	13	30.608	6.43946	0.690212
	Nucleolar RNA helicase 2	DDX21	22.1474	21.6285	+	19	18	87.343	3.552	0.981432
	Phosphoribosyltransferase domain-containing protein 1	PRTFDC1	21.9411	21.489	+	2	2	21.558	2.48159	0.492275
	Olfactomedin-like protein 3	OLFML3	22.4806	24.8016	+	11	11	46.01	7.57043	-1.84747
	Mitochondrial import receptor subunit TOM22 homolog	TOMM22	23.8001	21.6852	+	5	5	15.521	10.0656	1.71856
	Phenylalanine--tRNA ligase beta subunit	FARSB	26.6291	25.7184	+	18	18	66.115	4.36991	0.698555
	Isoleucine--tRNA ligase, mitochondrial	IARS2	24.9722	23.6647	+	23	23	113.79	6.70138	1.44763
	EMILIN-3	EMILIN3	22.0846	24.5106	+	11	11	82.646	7.08687	-1.98728
	RNA-binding protein 12	RBM12	22.4086	21.9843	+	5	5	97.394	2.52338	0.500422
	Acetyl-coenzyme A synthetase 2-like, mitochondrial	ACSS1	23.79	22.5291	+	12	12	62.721	5.56394	1.44608
	Mycophenolic acid acyl-glucuronide esterase, mitochondrial	ABHD10	24.5842	23.4757	+	11	11	33.932	3.74338	1.20487
	ATPase family AAA domain-containing protein 3A;ATPase family AAA domain-containing protein 3C	ATAD3A;ATAD3C	22.1903	21.7191	+	10	4	66.217	2.16735	0.487039
	Pyridoxine-5-phosphate oxidase	PNPO	23.4438	22.5566	+	6	6	27.822	3.36517	0.857608
	NADH dehydrogenase [ubiquinone] 1 beta subcomplex subunit 11, mitochondrial	NDUFB11	22.001	21.6994	+	2	2	17.316	1.80667	0.552839
	H/ACA ribonucleoprotein complex subunit 2	NHP2	23.4355	21.7571	+	5	5	17.201	6.52619	1.37873
	Inositol monophosphatase 3	IMPAD1	21.9658	21.4242	+	3	2	38.681	3.64622	0.468174
	H/ACA ribonucleoprotein complex subunit 1	GAR1	22.0403	21.6905	+	4	4	20.834	2.22613	0.716609
	Dipeptidyl peptidase 3	DPP3	24.9273	24.1021	+	19	19	82.588	3.87278	0.749669
	Constitutive coactivator of PPAR-gamma-like protein 1	FAM120A	24.2059	23.9899	+	21	21	121.89	1.95992	0.589076
	EH domain-containing protein 2	EHD2	28.1439	28.8645	+	31	28	61.161	5.1264	-0.951665
	39S ribosomal protein L15, mitochondrial	MRPL15	21.7172	21.3491	+	3	3	33.419	2.13664	0.430145
	Thymocyte nuclear protein 1	THYN1	22.2226	21.666	+	10	10	25.697	2.08583	0.74284
	Core histone macro-H2A.2;Histone H2A	H2AFY2	25.8741	24.7869	+	16	14	40.058	2.62368	0.903903
	Protein RCC2	RCC2	22.9969	21.5939	+	13	13	56.084	6.45004	1.64608
	BRCA2 and CDKN1A-interacting protein	BCCIP	21.8491	21.5257	+	3	3	33.242	1.93317	0.399407
	Leucine--tRNA ligase, cytoplasmic	LARS	24.4556	23.6167	+	21	21	134.46	3.69251	0.843982
	Ataxin-10	ATXN10	22.0881	21.6756	+	7	7	53.488	2.50095	0.519986
	SUMO-activating enzyme subunit 1;SUMO-activating enzyme subunit 1, N-terminally processed	SAE1	22.4017	21.7157	+	8	2	38.449	2.38992	0.565914
	Coatomer subunit gamma-2	COPG2	22.0237	21.6085	+	7	4	97.621	1.88834	0.383284
	Cathepsin Z	CTSZ	25.5283	23.894	+	8	8	33.868	3.16007	1.52958
	SUMO-activating enzyme subunit 2	UBA2	23.5043	22.04	+	17	17	71.223	3.39289	1.09006
	Kallikrein-11;Kallikrein-11 inactive chain 1;Kallikrein-11 inactive chain 2	KLK11	22.0235	24.3074	+	10	10	27.465	2.0808	-1.39581
	Cytochrome b-c1 complex subunit 9	UQCR10	22.6268	21.827	+	3	3	7.3084	6.20351	1.24234
	Protein NipSnap homolog 3A	NIPSNAP3A	23.2683	22.2077	+	8	8	28.466	4.24468	1.0112
	Ragulator complex protein LAMTOR3	LAMTOR3	23.3047	22.4173	+	3	3	13.623	2.18274	0.688405
	Alpha-methylacyl-CoA racemase	AMACR	24.3932	21.602	+	20	20	42.386	10.4674	2.67443
	Dipeptidyl peptidase 2	DPP7	28.6551	27.9858	+	15	13	54.341	1.7836	1.4415
	NADH dehydrogenase [ubiquinone] 1 alpha subcomplex subunit 12	NDUFA12	22.5223	22.052	+	6	6	17.114	2.13714	0.54807
	ATPase inhibitor, mitochondrial	ATPIF1	22.8571	22.5819	+	2	2	12.249	2.39492	0.370173
	N-acetyl-D-glucosamine kinase	NAGK	24.1169	23.7598	+	10	10	37.375	2.41077	0.43336
	Calcium-binding mitochondrial carrier protein Aralar2	SLC25A13	23.9321	22.16	+	17	13	74.175	9.9994	1.88708
	Stomatin-like protein 2, mitochondrial	STOML2	24.0918	23.4276	+	15	15	38.534	3.10983	0.730457
	U6 snRNA-associated Sm-like protein LSm7	LSM7	21.7009	21.3464	+	3	3	11.602	1.91663	0.389951
	RNA-binding protein Raly	RALY	24.8505	23.2036	+	13	13	30.364	5.76094	1.51211
	Isobutyryl-CoA dehydrogenase, mitochondrial	ACAD8	22.9307	22.1457	+	25	25	45.069	1.85641	0.913883
	Uncharacterized protein KIAA1210	KIAA1210	21.8623	22.053	+	13	13	187.02	2.33386	-0.620646
	Coronin-1C;Coronin	CORO1C	26.8747	27.1246	+	18	18	53.248	4.6971	-0.49143
	Pre-mRNA-processing factor 19	PRPF19	24.5872	22.8696	+	14	8	55.18	8.4744	1.72231
	Synaptopodin-2	SYNPO2	22.5705	24.6528	+	49	5	133.08	8.77097	-1.78369
	Ubiquilin-1	UBQLN1	21.8252	21.453	+	7	3	62.518	3.13547	0.480868
	Neudesin	NENF	22.1088	21.5854	+	4	4	18.856	2.47163	0.550038
	Ras GTPase-activating protein-binding protein 2	G3BP2	22.3261	21.6298	+	6	6	50.817	3.10814	0.693714
	Serine/arginine repetitive matrix protein 2	SRRM2	22.3184	21.4766	+	11	11	299.61	4.46836	0.949296
	Proliferation-associated protein 2G4	PA2G4	26.5226	25.724	+	23	23	43.786	9.46653	1.06825
	RuvB-like 2	RUVBL2	24.3316	22.23	+	13	13	51.156	8.01973	1.69084
	RuvB-like 1	RUVBL1	24.5682	23.4743	+	17	17	50.227	6.15349	1.07215
	Cofilin-2	CFL2	24.7563	25.7372	+	9	6	18.736	7.60563	-1.12686
	Phenylalanine--tRNA ligase alpha subunit	FARSA	23.366	22.6714	+	10	10	57.563	4.85702	0.824225
	Glutathione S-transferase kappa 1	GSTK1	24.3721	23.2469	+	7	7	25.497	6.33342	1.3654
	Ragulator complex protein LAMTOR2	LAMTOR2	22.2033	21.5434	+	2	2	13.507	1.9312	0.460552
	Translation machinery-associated protein 7	TMA7	22.168	21.7466	+	3	3	7.0662	1.87691	0.559767
	Thyroid hormone receptor-associated protein 3	THRAP3	23.8479	21.4199	+	6	6	108.66	5.50978	1.52899
	Nucleolar protein 58	NOP58	25.4773	21.927	+	16	16	59.578	12.8365	2.82979
	U6 snRNA-associated Sm-like protein LSm2	LSM2	22.6714	21.9339	+	3	3	10.834	2.07624	0.549271
	Calcium-binding protein 39	CAB39	21.9912	21.5895	+	6	4	39.869	2.33365	0.452599
	Mitochondrial fission 1 protein	FIS1	23.1484	22.0266	+	5	5	16.937	4.75221	0.911695
	Serine-threonine kinase receptor-associated protein	STRAP	23.7461	23.3072	+	12	12	38.438	3.61102	0.621774
	Protein dopey-2	DOPEY2	22.3234	21.4759	+	12	12	257.39	3.03885	0.638896
	60S ribosomal protein L36	RPL36	24.7336	23.7793	+	4	4	12.254	6.35843	1.50384
	Deoxynucleoside triphosphate triphosphohydrolase SAMHD1	SAMHD1	24.633	24.1448	+	17	17	72.2	2.33674	0.665647
	Talin-1	TLN1	30.6004	31.1599	+	145	131	269.76	5.85613	-0.581509
	AFG3-like protein 2	AFG3L2	22.2767	21.5386	+	8	7	88.583	3.91212	0.732177
	FACT complex subunit SPT16	SUPT16H	22.2249	21.7414	+	17	17	119.91	2.93611	0.748623
	Mitochondrial import inner membrane translocase subunit Tim9	TIMM9	21.9448	21.3359	+	4	4	10.378	2.30606	0.617277
	Ectonucleoside triphosphate diphosphohydrolase 2	ENTPD2	22.0649	21.6673	+	4	4	53.665	2.08905	0.410618
	Mitochondrial import inner membrane translocase subunit Tim13	TIMM13	22.2952	21.5422	+	4	4	10.5	3.01854	0.839196
	Signal recognition particle receptor subunit beta	SRPRB	22.3592	21.7044	+	6	6	29.702	2.1473	0.574724
	Sorting nexin-5	SNX5	22.5168	21.6072	+	5	5	46.816	2.35248	0.592776
	Coatomer subunit gamma-1	COPG1	26.5786	25.8521	+	36	33	97.717	5.1636	0.722042
	Chloride intracellular channel protein 4	CLIC4	26.1614	26.5424	+	12	12	28.772	2.77113	-0.288333
	GTP-binding protein SAR1b	SAR1B;DKFZp434B2017	21.999	21.4458	+	6	3	22.41	2.91731	0.543685
	Mitochondrial carrier homolog 2	MTCH2	24.5866	23.8846	+	10	10	33.331	2.79129	1.0883
	Cytoplasmic dynein 1 light intermediate chain 1	DYNC1LI1	22.8925	21.8735	+	6	5	56.578	2.18747	0.599869
	Coiled-coil-helix-coiled-coil-helix domain-containing protein 2;Putative coiled-coil-helix-coiled-coil-helix domain-containing protein CHCHD2P9, mitochondrial	CHCHD2;CHCHD2P9	23.6686	21.9748	+	4	4	15.512	2.85996	1.20668
	Sulfide:quinone oxidoreductase, mitochondrial	SQRDL	25.876	25.2315	+	23	23	49.96	2.54105	0.987768
	SEC23-interacting protein	SEC23IP	23.2175	22.1329	+	4	4	111.08	2.34156	0.794377
	Apoptotic chromatin condensation inducer in the nucleus	ACIN1	22.9799	21.9313	+	8	8	145.44	6.37783	0.996378
	Hepatoma-derived growth factor-related protein 3	HDGFRP3	22.9451	23.3746		4	3	22.619	0.211427	-0.106659
		SERPINA1	21.7141	21.841		30	2	46.708	0.11326	0.113137
	YTH domain-containing family protein 3	YTHDF3	21.5754	21.7438		5	2	58.311	0.0263844	0.0124467
	Proteasome subunit alpha type;Proteasome subunit alpha type-2	PSMA2	24.9031	24.6264		12	12	25.898	1.76469	0.23567
	Large proline-rich protein BAG6	BAT3;BAG6	21.8084	21.5465		3	3	113.46	1.33087	0.289351
	Dystrophin	DMD	22.2206	23.1476		11	11	426.09	0.675315	-0.492037
	Ig gamma-3 chain C region	IGHG3	26.6705	26.7286		16	6	41.215	0.207717	0.141397
	Ig mu chain C region;Ig mu heavy chain disease protein	IGHM	25.2317	24.9103		17	17	49.382	0.393241	-0.318892
		IGKV2-24;IGKV2D-24	21.7634	21.558		3	2	13.079	0.499812	0.176644
	Myomegalin	PDE4DIP	21.6013	21.6165		2	2	254.07	0.0433778	0.0195395
	Thioredoxin reductase 1, cytoplasmic	TXNRD1	23.7154	23.6483		10	9	53.166	0.0501408	0.0289658
	Carboxypeptidase B2	CPB2	21.5967	21.8028		2	2	44.022	0.516424	-0.153925
	Glutathione peroxidase;Phospholipid hydroperoxide glutathione peroxidase, mitochondrial	GPX4	24.7866	24.5906		8	8	22.024	1.56022	0.675177
	Translation initiation factor eIF-2B subunit delta	EIF2B4	21.6086	21.6821		3	3	57.495	0.495635	0.187334
	Collagen alpha-2(I) chain	COL1A2	31.9252	32.109		23	23	129.15	0.610831	-0.437818
	Neural cell adhesion molecule 1	NCAM1	21.979	21.5657		3	3	80.282	0.986509	0.231118
	Aromatic-L-amino-acid decarboxylase	DDC	21.8248	21.3357		2	2	24.757	1.34455	0.288994
	Vacuolar protein sorting-associated protein 45	VPS45	21.3763	21.7236		2	2	50.736	0.0452628	-0.0204193
	Signal peptidase complex subunit 2	SPCS2	22.0597	21.7012		5	5	17.027	0.919724	0.344376
	Proteasome subunit beta type-3	PSMB3	23.9158	23.5588		5	5	16.161	1.2503	0.48238
	Retrotransposon-derived protein PEG10	PEG10	21.6962	21.5496		2	2	40.471	0.855529	0.235551
	Glutathione peroxidase;Glutathione peroxidase 1	GPX1	25.9377	25.6852		14	14	21.938	1.77371	0.30669
	Eukaryotic translation initiation factor 5B	EIF5B	21.8681	21.6482		4	4	138.68	1.00589	0.25532
	MICOS complex subunit MIC27	APOOL	21.9948	21.4565		4	4	28.761	0.846909	0.271524
	C-Myc-binding protein	MYCBP	21.7825	21.6518		4	4	12.755	0.534368	0.155929
	ATP-dependent RNA helicase DDX50	DDX50	21.764	21.7028		3	2	82.226	0.0772456	-0.0265991
	Mucin-1;Mucin-1 subunit alpha;Mucin-1 subunit beta	MUC1	21.8133	21.4391		2	2	25.565	0.653369	0.225312
	Endophilin-B1	SH3GLB1	21.8663	21.738		5	4	44.26	0.0144815	-0.00676513
	Selenoprotein M	SELM	21.7031	21.7747		3	3	16.081	0.0534142	-0.0219819
	Proteasomal ubiquitin receptor ADRM1	ADRM1	21.7684	21.8785		2	2	37.504	0.184971	0.0683762
	IgGFc-binding protein	FCGBP	21.6146	21.7577		9	9	445.21	0.344559	-0.196744
	ATPase ASNA1	ASNA1	22.0299	21.555		3	3	37.119	1.25934	0.3659
	Extended synaptotagmin-2	ESYT2	22.6011	23.4778		7	7	98.008	0.366945	-0.241202
	Glutathione S-transferase theta-2B;Glutathione S-transferase theta-2	Em:AP000351.3;GSTT2;GSTT2B	22.0786	22.0294		9	8	25.948	0.343226	-0.221849
	Ubiquitin-conjugating enzyme E2 D3;Ubiquitin-conjugating enzyme E2 D2	UBE2D3;UBE2D2	24.8842	24.8262		4	4	16.817	0.427199	0.242731
	Selenoprotein H	C11orf31;SELH	21.9124	21.6741		3	3	10.331	1.13763	0.265538
	Tetraspanin-6	TSPAN6	22.0166	21.6895		4	4	14.958	0.307732	0.164208
	Fibrillin-2	FBN2	22.119	21.8154		6	2	314.67	0.869257	0.735021
	Ribonucleoprotein PTB-binding 1	RAVER1	21.7227	21.6504		4	4	77.843	0.12196	0.0530952
	Eukaryotic translation initiation factor 3 subunit H	EIF3H	21.7825	21.5336		3	3	39.589	0.744011	0.223395
	Isocitrate dehydrogenase [NAD] subunit, mitochondrial;Isocitrate dehydrogenase [NAD] subunit beta, mitochondrial	IDH3B	21.6802	21.6209		4	4	41.219	0.212392	0.0733594
	Cell adhesion molecule 1	CADM1	21.4572	21.6508		2	2	38.78	0.125487	0.0520964
	BolA-like protein 2	BOLA2;BOLA2B	21.9282	21.5386		3	3	16.932	1.44894	0.404534
	Collagen alpha-6(IV) chain	COL4A6	21.726	21.8814		2	2	158.12	0.327401	-0.108936
	Ribosome maturation protein SBDS	SBDS	23.8039	23.9135		7	7	28.864	0.165216	0.113968
	Pro-cathepsin H;Cathepsin H mini chain;Cathepsin H;Cathepsin H heavy chain;Cathepsin H light chain	CTSH	24.2917	24.2254		8	8	36.269	0.266642	0.183021
	Collagen alpha-1(XV) chain;Restin;Restin-2;Restin-3;Restin-4	COL15A1	26.1807	25.6191		13	13	140.06	1.54182	0.478186
	Sorting nexin-12	SNX12	22.4831	22.206		6	5	19.825	0.203472	0.113857
	2-5-oligoadenylate synthase 2	OAS2	21.9577	21.4796		5	5	83.234	1.66837	0.515829
	Acyl-coenzyme A thioesterase 1;Acyl-coenzyme A thioesterase 2, mitochondrial	ACOT2;ACOT1	23.9031	24.3021		13	13	46.292	0.758528	-0.279327
	Nodal modulator 2;Nodal modulator 1;Nodal modulator 3	NOMO3;NOMO1;NOMO2	22.1512	21.9583		10	10	139.38	0.345088	0.104817
	Septin-8	2008-09-01	22.406	22.1563		7	4	49.355	0.110358	0.0609879
	U4/U6.U5 tri-snRNP-associated protein 2	USP39	21.7313	21.556		5	5	56.399	0.351071	0.133503
	Arfaptin-2	ARFIP2	21.9096	21.6846		5	5	41.595	0.758828	0.244249
	15 kDa selenoprotein	2015-09-01	21.8697	21.6614		2	2	10.186	0.111903	0.0447061
	Glutathione peroxidase;Glutathione peroxidase 3	GPX3	25.4254	25.2876		6	6	25.402	0.153477	-0.0675255
		EPPK1	21.7912	21.8402		44	3	555.65	0.60247	0.169107
	Proteasome activator complex subunit 2	PSME2	25.5373	25.3176		12	12	29.126	0.370258	0.127388
	Basigin	BSG	22.4762	21.9805		6	6	23.896	0.0160363	0.0148028
	C-Jun-amino-terminal kinase-interacting protein 4	SPAG9	21.8361	21.4813		3	3	145.17	0.908178	0.227008
	26S protease regulatory subunit 10B	PSMC6	24.2404	23.8713		10	10	45.796	0.17566	0.0937575
	Pyrroline-5-carboxylate reductase;Pyrroline-5-carboxylate reductase 3	PYCRL	21.8986	21.4563		7	7	29.892	1.61496	0.419678
	Inverted formin-2	INF2	21.9041	21.6229		2	2	78.825	0.435104	0.145995
	Selenocysteine lyase	SCLY	21.6899	21.5775		3	3	48.793	0.0680103	0.0277444
	Testican-1	SPOCK1	22.4093	22.472		12	12	42.219	0.348382	0.236713
	Glutathione S-transferase Mu 4	GSTM4	21.723	21.5307		14	2	25.563	0.0688796	-0.0401879
	Titin	TTN	21.7219	21.6296		6	5	3014	0.580086	0.211186
	Nesprin-2	SYNE2	21.6533	21.5216		3	3	787.71	0.55684	0.164263
	Amyloid beta A4 protein;N-APP;Soluble APP-alpha;Soluble APP-beta;C99;Beta-amyloid protein 42;Beta-amyloid protein 40;C83;P3(42);P3(40);C80;Gamma-secretase C-terminal fragment 59;Gamma-secretase C-terminal fragment 57;Gamma-secretase C-terminal fragment 50;C31	APP	21.7278	21.5148		3	3	54.981	0.320039	0.113451
	Sorting nexin-6;Sorting nexin-6, N-terminally processed	SNX6	22.2345	21.8986		7	7	47.804	0.832071	0.251319
	Metaxin-1	MTX1	21.834	21.5568		2	2	47.994	0.260283	0.102292
	U1 small nuclear ribonucleoprotein C	SNRPC	21.8801	21.8637		2	2	19.687	0.00999005	-0.00605453
	Abl interactor 1	ABI1	21.8698	21.7075		4	4	43.294	0.748564	0.206022
	Protein phosphatase 1 regulatory subunit 12B	sm-M20;PPP1R12B	22.126	22.0828		2	2	21.367	0.414719	-0.22785
	Sideroflexin;Sideroflexin-3	SFXN3	21.7312	21.5599		3	2	35.503	0.395554	0.143819
	cAMP-dependent protein kinase catalytic subunit beta	PRKACB	21.8699	21.4939		8	4	41.308	0.74731	0.225328
	Angiotensin-converting enzyme;Angiotensin-converting enzyme, soluble form	ACE	21.9136	21.9511		13	13	142.42	0.833402	-0.353743
	Negative elongation factor E	NELFE	21.824	21.6612		3	3	27.628	0.685277	0.191888
	Phosphatidylinositol transfer protein beta isoform	PITPNB	22.9827	22.6669		6	6	31.581	1.39135	0.417274
	NADPH:adrenodoxin oxidoreductase, mitochondrial	FDXR	21.8376	21.7762		5	5	53.808	0.0213765	-0.010246
	Protein-tyrosine-phosphatase;Receptor-type tyrosine-protein phosphatase C	PTPRC	21.8665	21.5511		2	2	131.13	0.14007	0.0604009
	Lysosomal acid lipase/cholesteryl ester hydrolase	LIPA	21.9509	21.7847		2	2	32.57	1.4138	0.346567
	Peptidyl-prolyl cis-trans isomerase;FK506-binding protein 15	FKBP15	21.665	21.5651		3	3	136.27	0.584528	0.191612
	Retinol-binding protein 1	RBP1	21.9663	21.4884		8	8	10.644	0.395846	0.187376
	LIM domain only protein 7	LMO7	21.8892	21.4339		4	4	145.42	1.65802	0.358464
	Adenylosuccinate lyase	ADSL	22.1215	21.67		4	4	54.465	1.12788	0.296571
	Trefoil factor 3	TFF3	21.9816	21.7087		3	3	10.181	0.53267	0.389615
		IGLV1-36	21.7501	21.6789		2	2	12.478	0.107667	-0.0582159
	La-related protein 1	LARP1	21.7595	21.5029		6	6	90.821	1.18188	0.31487
	Immunoglobulin lambda-like polypeptide 5;Ig lambda-1 chain C regions	IGLL5;IGLC1	24.1174	24.6363		5	2	23.15	0.273175	-0.212721
	Dolichyl-diphosphooligosaccharide--protein glycosyltransferase subunit DAD1	DAD1	21.8195	21.6887		2	2	7.2883	0.381602	0.20732
	3-ketoacyl-CoA thiolase, mitochondrial	ACAA2	22.7987	23.7863		14	14	41.601	1.42357	-0.539041
	Translationally-controlled tumor protein	TPT1	24.7377	24.6039		5	5	21.525	0.358278	0.0865818
		IGKV1D-13	21.7741	21.6096		2	2	12.569	0.44662	0.152398
	Forkhead box protein P1	FOXP1	21.5617	21.4325		3	3	63.217	0.757881	0.213561
	Monoglyceride lipase	MGLL	21.6862	21.5123		2	2	34.292	1.06885	0.248848
	Superoxide dismutase;Superoxide dismutase [Mn], mitochondrial	SOD2	27.5433	27.1383		15	15	24.75	0.840195	0.24251
	Sorting nexin-27	SNX27	21.8964	21.6709		3	3	50.879	0.288946	0.113263
	EMILIN-1	EMILIN1	29.03	29.0206		47	34	106.69	0.796845	-0.622472
	Negative elongation factor A	NELFA	22.002	21.6923		3	3	26.418	0.819789	0.231603
	Serine protease HTRA2, mitochondrial	HTRA2	21.7022	21.5684		2	2	45.112	0.398883	0.12688
	Probable ATP-dependent RNA helicase DDX46	DDX46	21.7827	21.5842		3	3	117.46	0.138825	0.0573062
	Short coiled-coil protein	SCOC	22.3207	22.1386		3	3	9.3544	1.14349	0.360148
	Calpastatin	CAST	22.3956	22.5981		25	3	80.998	0.130505	0.0955764
	C-X-C motif chemokine 14	CXCL14	21.8048	21.7699		4	4	11.772	0.531078	0.223287
	Protein kinase C and casein kinase substrate in neurons protein 3	PACSIN3	22.1415	22.1002		5	5	46.494	0.210288	0.126765
	Chromodomain-helicase-DNA-binding protein 4	CHD4	21.6783	21.6863		9	6	217.1	0.339053	0.117202
	Deoxyuridine 5-triphosphate nucleotidohydrolase, mitochondrial	DUT	21.9913	21.8238		3	3	15.395	0.35002	0.148857
	ARF GTPase-activating protein GIT1	GIT1	22.1364	21.741		3	3	76.805	1.40059	0.389503
	Regulation of nuclear pre-mRNA domain-containing protein 1A	RPRD1A	21.7023	21.7041		3	3	32.916	0.369537	-0.139768
	NADH dehydrogenase [ubiquinone] 1 alpha subcomplex subunit 6	NDUFA6	21.8166	21.9298		4	4	15.136	0.111207	0.0510351
	Dolichyl-diphosphooligosaccharide--protein glycosyltransferase 48 kDa subunit	DDOST	26.076	25.939		14	14	48.799	0.393481	0.0810801
	Golgin subfamily A member 2	GOLGA2	21.9935	21.5231		2	2	111.66	0.652675	0.190003
	Semaphorin-3B	SEMA3B	21.6864	21.6756		3	3	83.69	0.195237	-0.0852329
	Ig heavy chain V-II region NEWM;Ig heavy chain V-II region ARH-77;Ig heavy chain V-II region WAH	IGHV4-61;IGHV4-4;IGHV4-31	21.5915	21.5226		2	2	13.066	0.125572	-0.0678839
	Ig kappa chain V-I region Gal	IGKV1-6;IGKV1-12;IGKV1D-12;IGKV1-39	22.0343	21.4176		2	2	12.697	0.785867	0.235297
	Transducin-like enhancer protein 3	TLE3	21.6329	21.5384		4	4	83.183	0.210071	0.082056
	ATP-dependent RNA helicase DDX3X	DDX3X	22.1237	21.7496		21	6	70.839	1.26286	0.384415
	Cordon-bleu protein-like 1	COBLL1	21.9652	21.7344		23	23	127.83	1.49456	0.723322
	Putative deoxyribonuclease TATDN1	TATDN1	21.5776	21.6329		3	3	23.929	0.201051	0.0903602
	Protein diaphanous homolog 1	DIAPH1	21.8052	21.5858		5	5	136.85	0.0793825	0.0338275
	Occludin	OCLN	21.5742	21.3263		2	2	59.129	0.25628	0.0847481
	Mucin-6	MUC6	21.8796	21.7462		18	18	257.08	0.695053	0.258626
	Protein scribble homolog	SCRIB	22.2298	22.0203		13	12	174.91	1.66328	0.426072
	MAM domain-containing protein 2	MAMDC2	21.886	21.7871		2	2	61.768	0.265849	0.092515
	Absent in melanoma 1 protein	AIM1	21.6999	21.5924		7	7	231.71	0.793324	0.228103
	DnaJ homolog subfamily B member 6;DnaJ homolog subfamily B member 8;DnaJ homolog subfamily B member 2	DNAJB6;DNAJB2;DNAJB8	21.7597	21.8479		2	2	25.377	0.465131	0.130959
	Serum paraoxonase/arylesterase 2	PON2	21.6942	21.7906		2	2	37.98	0.0114947	-0.00434656
	Perilipin-4	PLIN4	21.9115	21.9986		6	6	136.02	0.679965	-0.290893
	[Protein ADP-ribosylarginine] hydrolase-like protein 1	ADPRHL1	21.6448	21.5748		9	9	211.81	0.545241	0.212494
	Histone H2A type 1-J;Histone H2A type 1-H;Histone H2A.J;Histone H2A type 2-C;Histone H2A type 2-A;Histone H2A type 1-D;Histone H2A type 1;Histone H2A	HIST1H2AJ;HIST1H2AH;H2AFJ;HIST2H2AC;HIST2H2AA3;HIST1H2AD;HIST1H2AG	27.1683	26.6524		6	2	18.481	0.563548	0.345046
	Transcriptional repressor p66-beta;Transcriptional repressor p66-alpha	GATAD2B;GATAD2A	21.9326	21.3312		4	4	63.461	1.64966	0.492484
	Negative elongation factor B	NELFB	21.8461	21.7539		3	3	70.038	0.964194	0.2518
	Tenascin-X	TNXB	24.0137	23.4666		21	21	456.19	1.10766	0.63805
	Thioredoxin reductase 2, mitochondrial	TXNRD2	23.5366	21.7901		12	11	53.567	1.06182	0.60368
	Alpha-ketoglutarate-dependent dioxygenase FTO	FTO	21.8025	21.5786		2	2	48.605	0.117615	0.0456305
	Paxillin	PXN	21.7295	21.6423		2	2	64.232	0.436691	0.156505
	Tight junction protein ZO-2	TJP2	21.8211	21.7558		3	3	140.73	0.116815	0.0506014
	Nuclear factor 1;Nuclear factor 1 B-type	NFIB	21.5647	21.5527		6	5	46.404	0.020429	-0.00987558
	KIF1-binding protein	KIAA1279;KIF1BP	21.6017	21.3751		4	4	74.783	0.243499	0.101313
	Parafibromin	CDC73	21.5759	21.726		2	2	51.454	0.0759137	-0.0331687
	RNA-binding protein 47	RBM47	22.5104	22.266		7	7	56.919	1.26542	0.322097
	Disintegrin and metalloproteinase domain-containing protein 9	ADAM9	21.7618	21.6968		2	2	69.323	0.406593	0.154101
	Ubiquitin-like modifier-activating enzyme 6	UBA6	23.8251	22.4403		9	9	117.97	1.69003	0.703986
	Shootin-1	KIAA1598	21.6284	21.5112		5	5	64.519	0.175471	0.0664793
	Acetolactate synthase-like protein	ILVBL	21.6841	21.72		2	2	56.732	0.57589	0.130776
	Major prion protein	PRNP	21.6145	21.6003		2	2	27.278	0.481133	0.15718
	Proteasome subunit beta type;Proteasome subunit beta type-9	PSMB9	22.0974	21.7326		3	3	20.96	1.13003	0.338788
	CCR4-NOT transcription complex subunit 1	CNOT1	21.8943	21.654		5	5	266.94	0.537989	0.141545
	Putative golgin subfamily A member 8I	GOLGA8IP;GOLGA8S	21.8063	21.4974		4	4	71.329	1.03735	0.288921
	Protein FAM186A	FAM186A	21.5696	21.4851		2	2	262.29	0.400356	0.129974
	3(2),5-bisphosphate nucleotidase 1	BPNT1	22.4912	22.0157		8	8	31.707	0.443098	0.242671
	ADP-sugar pyrophosphatase	NUDT5	21.7088	21.9725		5	5	25.895	0.299146	-0.121213
	Dynein light chain Tctex-type 3	DYNLT3	21.9097	21.7361		2	2	13.394	0.0957058	0.0431378
	Alpha-endosulfine	ENSA	22.0618	21.6117		7	7	15.634	0.87474	0.277376
	Pericentriolar material 1 protein	PCM1	21.6012	21.6243		2	2	85.715	0.279201	0.102067
	Alpha-2-macroglobulin-like protein 1	A2ML1	21.5909	21.6631		22	22	161.1	0.14787	0.0777573
	Afadin	MLLT4	21.9316	21.8771		9	9	189.15	0.642123	0.220989
	Protein FAM3B	FAM3B	21.9002	21.5271		5	5	28.282	1.18222	0.401329
	Small ubiquitin-related modifier 3	SUMO3	21.7651	21.6499		3	2	15.317	0.346108	0.120242
	Myoglobin	MB	22.4324	21.7721		3	3	11.897	1.70698	0.666721
	26S proteasome non-ATPase regulatory subunit 10	PSMD10	21.6908	21.8745		3	3	20.217	0.0646617	0.0299793
	Rootletin	CROCC	23.6701	22.7424		2	2	149.06	0.972762	0.518746
	Septin-6	2006-09-01	21.6725	21.9611		7	2	49.303	0.244738	-0.0855721
	Guanylate kinase	GUK1	22.0161	21.4986		2	2	21.999	0.42017	0.159039
	Complement decay-accelerating factor	CD55	22.2462	22.2291		6	6	49.338	0.447844	0.214064
	Sphingomyelin phosphodiesterase 4	SMPD4	21.7896	21.8127		3	3	83.146	0.887626	0.271266
	Microfibrillar-associated protein 5	MFAP5	24.3049	24.3138		4	4	17.114	0.593779	0.36783
	Calponin;Calponin-2	CNN2	24.0876	23.718		11	10	32.616	1.02221	0.355854
	Polymerase delta-interacting protein 2	POLDIP2	21.7687	21.5709		2	2	39.871	0.779284	0.19071
	COP9 signalosome complex subunit 2	COPS2	22.0056	21.7437		8	8	44.228	1.4903	0.424209
	Septin-5	2005-09-01	21.9664	21.6958		2	2	20.612	0.165393	0.0718095
	Cysteine--tRNA ligase, cytoplasmic	CARS	22.6761	24.713		5	5	84.277	0.435755	-0.366938
	NAD(P)H dehydrogenase [quinone] 1	NQO1	21.7436	21.9556		2	2	22.793	0.391987	0.15048
	Complement C1r subcomponent;Complement C1r subcomponent heavy chain;Complement C1r subcomponent light chain	C1R	22.1685	21.6462		4	4	76.613	1.22933	0.377363
	Serine/threonine-protein kinase 24;Serine/threonine-protein kinase 24 36 kDa subunit;Serine/threonine-protein kinase 24 12 kDa subunit	STK24	21.7867	21.8532		5	3	40.781	0.00870398	-0.00370386
	S-methyl-5-thioadenosine phosphorylase;Purine nucleoside phosphorylase	MTAP	24.6752	24.8203		8	8	33.186	0.146841	-0.0636003
	Protein lifeguard 3	TMBIM1	21.69	21.9256		2	2	11.535	0.503747	-0.170503
	Prefoldin subunit 3	VBP1	21.8834	21.5406		2	2	22.254	1.25311	0.297726
	Fragile X mental retardation syndrome-related protein 1	FXR1	21.7851	21.6246		6	4	68.326	0.745052	0.239005
	Mitogen-activated protein kinase 14	MAPK14	21.8564	21.5858		2	2	32.357	0.72707	0.196086
	Derlin-1	DERL1	21.6967	21.7266		2	2	17.033	0.0651378	-0.0272234
	Complement factor B;Complement factor B Ba fragment;Complement factor B Bb fragment	CFB	26.1336	26.4762		24	24	140.94	1.29769	-0.376323
	RNA-binding protein with multiple splicing	RBPMS	21.8369	21.7389		2	2	24.997	0.48309	0.158145
	Coiled-coil-helix-coiled-coil-helix domain-containing protein 10, mitochondrial	CHCHD10	21.6489	21.4515		2	2	14.932	0.534203	0.158409
	Metalloreductase STEAP2	STEAP2	21.69	21.6469		4	4	20.209	0.0123698	-0.00623175
	Anterior gradient protein 3 homolog	AGR3	21.7047	21.7369		4	3	14.917	0.97029	0.329101
	Prolactin regulatory element-binding protein	PREB	22.0319	21.7442		5	5	38.939	0.763711	0.306491
	Eukaryotic translation initiation factor 3 subunit C;Eukaryotic translation initiation factor 3 subunit C-like protein	EIF3C;EIF3CL	23.6549	23.1582		13	13	105.34	1.48864	0.532442
	Septin-10	2010-09-01	21.8779	21.4266		5	4	52.145	0.550502	0.230122
	NAD kinase 2, mitochondrial	NADK2	22.0043	21.6851		7	7	34.175	1.60416	0.426156
	Endophilin-B2	SH3GLB2	21.7081	21.861		6	5	44.361	0.0594774	-0.0256214
	Inter-alpha-trypsin inhibitor heavy chain H4;70 kDa inter-alpha-trypsin inhibitor heavy chain H4;35 kDa inter-alpha-trypsin inhibitor heavy chain H4	ITIH4	22.0392	21.8216		6	6	103.88	0.0644704	-0.0356256
	Peptidyl-prolyl cis-trans isomerase;Peptidyl-prolyl cis-trans isomerase-like 3	PPIL3	22.0027	21.5662		2	2	17.696	1.22814	0.330811
	Small ubiquitin-related modifier 1	SUMO1	21.8472	21.6268		2	2	16.645	0.533931	0.174416
	Vesicle-associated membrane protein 8	VAMP8	21.6208	21.6163		2	2	11.191	0.695114	0.245114
	Translocon-associated protein subunit alpha	SSR1	23.4116	23.294		4	4	32.895	0.271968	0.155544
	Choline-phosphate cytidylyltransferase A	PCYT1A	22.0919	21.7246		5	5	33.711	0.478508	0.165324
	DCN1-like protein;DCN1-like protein 1	DCUN1D1	21.6109	21.4033		2	2	8.7797	0.610459	0.175671
	Sorcin	SRI	25.2422	25.155		10	10	17.605	0.0852259	0.0600241
	Programmed cell death protein 10	PDCD10	21.7182	21.6289		2	2	14.117	0.23047	-0.0853506
	Geranylgeranyl pyrophosphate synthase	GGPS1	21.7737	21.7268		3	3	26.631	0.139315	0.0474557
	Succinate-semialdehyde dehydrogenase, mitochondrial	ALDH5A1	22.7602	22.0443		11	11	53.867	1.09561	0.510515
	GTP-binding protein Rheb	RHEB	21.709	21.5693		2	2	8.6739	0.59725	0.185549
	Transmembrane and ubiquitin-like domain-containing protein 1	TMUB1	21.8344	21.6173		2	2	16.12	0.218558	0.0772089
	COP9 signalosome complex subunit 1	GPS1	22.2946	21.902		4	4	53.371	1.1379	0.32932
	39S ribosomal protein L39, mitochondrial	MRPL39	21.8015	21.7004		2	2	34.032	1.61908	0.331286
	ATP synthase subunit f, mitochondrial	ATP5J2-PTCD1;ATP5J2	21.8606	21.5776		2	2	5.9149	0.431155	0.163855
	Transmembrane protease serine 2;Transmembrane protease serine 2 non-catalytic chain;Transmembrane protease serine 2 catalytic chain	TMPRSS2	21.9328	21.9845		4	4	53.615	0.802213	-0.456912
	DNA-directed RNA polymerases I, II, and III subunit RPABC3	POLR2H	22.0638	21.7351		4	4	16.925	1.16425	0.343994
	FERM, RhoGEF and pleckstrin domain-containing protein 1	FARP1	22.8306	23.1377		12	12	122.09	0.983707	-0.27245
	Propionyl-CoA carboxylase beta chain, mitochondrial	PCCB	23.5017	23.1032		16	16	55.708	1.65003	0.633037
	Mesoderm-specific transcript homolog protein	MEST	21.4787	21.482		2	2	34.348	0.269905	0.114918
	Integrin beta;Integrin beta-2	ITGB2	21.6548	21.4897		4	4	78.354	0.584104	0.182486
	Calcineurin subunit B type 1	PPP3R1	21.9651	21.8073		5	5	18.208	1.12325	0.298797
	Calcium/calmodulin-dependent protein kinase type II subunit delta	CAMK2D	23.1414	23.75		14	6	56.298	0.848908	-0.408473
	Adaptin ear-binding coat-associated protein 2	NECAP2	21.8378	21.7045		3	3	11.325	0.945254	0.266738
	LIM and calponin homology domains-containing protein 1	LIMCH1	21.7777	21.692		6	6	109.93	0.140431	0.0637988
	Ubiquitin-conjugating enzyme E2 K	UBE2K	21.9684	21.9899		6	6	14.035	0.153086	-0.0861428
	Polyadenylate-binding protein-interacting protein 1	PAIP1	21.6876	21.6571		3	3	39.908	0.122186	0.0571492
	Septin-11	2011-09-01	25.6519	25.1889		14	8	49.005	1.01393	0.282271
		GC	21.9317	21.6113		26	2	53.02	0.196109	0.0972749
	Monocyte differentiation antigen CD14;Monocyte differentiation antigen CD14, urinary form;Monocyte differentiation antigen CD14, membrane-bound form	CD14	21.823	21.8617		2	2	23.313	0.189645	-0.0722419
	Collagen alpha-1(XII) chain	COL12A1	28.0897	28.4721		90	90	333.2	0.410434	-0.265923
	Cytochrome c oxidase subunit 7A2, mitochondrial	COX7A2	21.8801	21.7889		2	2	10.264	0.376698	0.156485
	Glutamate--cysteine ligase catalytic subunit	GCLC	22.0682	22.1172		6	6	68.629	0.0470679	0.02819
	Dynamin-like 120 kDa protein, mitochondrial;Dynamin-like 120 kDa protein, form S1	OPA1	22.5911	22.3183		15	15	111.82	0.850223	0.279245
	Transcription and mRNA export factor ENY2	ENY2	21.7959	21.6602		2	2	11.315	0.283453	0.107358
	AN1-type zinc finger protein 1	ZFAND1	21.7635	21.6877		2	2	18.847	0.359534	0.132186
	Tubulin-specific chaperone A	TBCA	25.7499	25.4603		7	7	10.08	1.06076	0.592035
	S-phase kinase-associated protein 1	SKP1	24.2992	24.3717		9	6	18.72	0.0299758	-0.0153977
	COP9 signalosome complex subunit 6	COPS6	22.1338	21.878		4	4	36.064	1.01093	0.358984
	Sequestosome-1	SQSTM1	21.8516	21.5932		4	4	41.013	0.925883	0.251536
	Protein phosphatase inhibitor 2-like protein 3;Protein phosphatase inhibitor 2	PPP1R2;PPP1R2P3	21.8479	21.3768		2	2	8.9811	1.24712	0.324179
	Epididymal secretory protein E1	NPC2	25.1912	25.0016		7	7	16.23	0.0175545	-0.0153538
	U4/U6 small nuclear ribonucleoprotein Prp31	PRPF31	21.8234	21.7135		2	2	28.858	0.252206	0.075428
	Alpha-adducin	ADD1	22.8213	23.44		11	11	70.055	1.10766	-0.445711
	Septin-7	2007-09-01	26.8498	26.8514		16	16	48.715	0.023452	0.00365938
	N-alpha-acetyltransferase 50	NAA50	21.659	21.6046		2	2	19.311	1.30123	0.2603
	Ezrin	EZR	26.9096	27.03		33	20	69.371	0.844097	-0.124336
	High mobility group protein B3	HMGB3	21.9893	21.6557		3	3	17.522	1.50269	0.457347
	Protein FAM136A	FAM136A	21.8565	21.9636		3	3	26.776	0.342732	-0.107353
	Tensin-1	TNS1	22.3597	22.4333		18	2	85.658	0.725956	-0.28121
	Cyclin-dependent kinase inhibitor 1B	CDKN1B	21.6905	21.4523		3	3	23.183	0.806528	0.229468
	Focal adhesion kinase 1	PTK2	21.9831	21.8385		3	3	115.45	0.406239	0.142183
	Aspartyl aminopeptidase	DNPEP	26.1602	26.0268		18	18	54.502	0.262426	0.0929834
	Basic leucine zipper and W2 domain-containing protein 2	BZW2	21.6568	21.7543		3	3	31.247	0.125378	-0.0552508
	Calpain-5	CAPN5	22.1018	22.4475		9	9	77.469	0.731805	-0.289254
	Microtubule-associated protein;Microtubule-associated protein 4	MAP4	26.9625	27.1599		42	42	245.44	1.68114	-0.232925
	Cleavage stimulation factor subunit 2	CSTF2	21.9387	21.5934		6	3	46.665	0.793039	0.235603
	NADH dehydrogenase [ubiquinone] 1 beta subcomplex subunit 9	NDUFB9	21.9885	21.6193		2	2	20.383	1.69233	0.435696
	Eukaryotic translation initiation factor 4B	EIF4B	22.1018	21.8656		9	9	69.697	1.48984	0.521953
	Dynactin subunit 1	DCTN1	24.3115	24.2398		17	17	139.09	0.317789	0.136724
	THO complex subunit 4	ALYREF	25.103	24.4592		7	7	27.557	1.63064	0.480002
	Neurolysin, mitochondrial	NLN	21.8001	21.3936		3	3	68.867	0.941018	0.30851
	Neuropilin-1	NRP1	21.8459	21.5331		8	8	101.3	0.397602	0.142073
	Serine/threonine-protein phosphatase 2A 56 kDa regulatory subunit delta isoform;Serine/threonine-protein phosphatase 2A 56 kDa regulatory subunit gamma isoform	PPP2R5D;PPP2R5C	21.682	21.7682		2	2	59.335	0.000230603	-0.000106177
	Complement C1q tumor necrosis factor-related protein 3	C1QTNF3-AMACR;C1QTNF3	21.8427	21.6474		2	2	31.075	0.758926	0.202406
	Plasma protease C1 inhibitor	SERPING1	24.4515	24.7745		11	11	59.491	1.75612	-0.586114
	Ribosomal protein S6 kinase;Ribosomal protein S6 kinase alpha-1	RPS6KA1	21.6836	21.8548		6	3	81.471	0.0585757	-0.0208821
	COP9 signalosome complex subunit 8	COPS8	21.7135	21.5466		3	3	19.344	0.729778	0.224791
	Tetranectin	CLEC3B	21.5625	21.785		6	3	17.794	0.0227622	-0.0100382
	NADH-cytochrome b5 reductase 2	CYB5R2	21.8331	21.7567		4	4	16.807	0.0304534	0.0170049
	Mitogen-activated protein kinase;Mitogen-activated protein kinase 3	MAPK3	21.8351	21.7688		5	2	35.737	0.537356	0.168108
	N-terminal kinase-like protein	SCYL1	22.0191	21.5449		4	4	85.718	1.60437	0.450677
	Nucleolar transcription factor 1	UBTF	21.7916	21.7312		4	4	87.435	0.24561	0.0991378
	Puromycin-sensitive aminopeptidase	NPEPPS	26.9384	26.9922		37	37	102.99	0.0289052	0.00697541
	Midkine	MDK	21.6442	21.4853		3	3	14.374	0.0146348	0.0066971
	Mth938 domain-containing protein	AAMDC	21.6827	21.7727		4	4	15.588	0.0551121	-0.0247062
	Fatty acyl-CoA reductase 1	FAR1	21.6681	21.5932		3	3	37.481	0.896223	0.272234
	Low-density lipoprotein receptor-related protein 8	LRP8	22.0602	22.1471		2	2	50.913	0.919139	-0.508611
	Collagen alpha-2(VIII) chain	COL8A2	21.8897	21.6342		2	2	42.481	1.214	0.362259
	mRNA export factor	RAE1	21.6133	21.5024		3	3	24.061	0.518599	0.167643
	Cysteine and histidine-rich domain-containing protein 1	CHORDC1	22.1312	21.7463		4	4	20.723	1.45533	0.349012
	NADH dehydrogenase [ubiquinone] iron-sulfur protein 8, mitochondrial	NDUFS8	21.8688	21.2758		2	2	20.656	1.73386	0.448473
	Interferon-induced transmembrane protein 1;Interferon-induced transmembrane protein 2;Interferon-induced transmembrane protein 3	IFITM2;IFITM3;IFITM1	21.6883	21.6317		2	2	8.0866	0.0171164	-0.00968726
	Vacuolar protein sorting-associated protein 28 homolog	VPS28	21.8432	21.6897		2	2	18.469	0.412578	0.134267
	UBX domain-containing protein 1	UBXN1	21.9376	22.0038		4	4	32.913	0.0697067	0.0357048
	EGF-containing fibulin-like extracellular matrix protein 2	EFEMP2	22.2825	21.662		8	8	48.191	1.23599	0.599738
	Exosome complex exonuclease RRP44	DIS3	21.7166	21.8311		4	4	63.616	0.473789	0.177831
	Copine-1	CPNE1	24.25	24.189		11	11	58.634	0.387107	0.178581
	Non-histone chromosomal protein HMG-14	HMGN1	21.8344	21.5373		2	2	4.7446	1.55085	0.308547
	Phosphatidylinositol transfer protein alpha isoform	PITPNA	22.1036	22.0657		3	3	11.003	0.482721	0.167618
	T-cell immunomodulatory protein	ITFG1	22.0062	21.5114		2	2	20.03	1.77787	0.409951
	Protein C10	C12orf57	21.7719	21.7828		2	2	9.9953	0.156447	0.0537002
	SPARC	SPARC	21.8663	21.5655		2	2	17.47	1.64566	0.348946
	Uracil-DNA glycosylase	UNG;DKFZp781L1143	21.6534	21.7567		2	2	28.538	0.0432148	0.0199702
	V-type proton ATPase subunit d 1	ATP6V0D1	21.7781	21.5547		3	3	44.659	1.38267	0.423972
	Collagen alpha-1(XXI) chain	COL21A1	25.7647	25.3198		4	4	99.294	0.649227	0.575347
	Lactadherin;Lactadherin short form;Medin	MFGE8	21.9332	21.8126		4	4	38.343	0.0145138	-0.00922075
	4F2 cell-surface antigen heavy chain	SLC3A2	21.8408	21.6116		3	3	64.872	1.03106	0.286381
	Gephyrin;Molybdopterin adenylyltransferase;Molybdopterin molybdenumtransferase	GPHN	21.6506	21.5795		2	2	84.733	0.00555468	0.00266339
	Methionine-R-sulfoxide reductase B3	MSRB3	21.9474	21.4909		3	3	13.101	0.539177	0.203756
	PCTP-like protein	STARD10	22.2787	23.0128		7	7	29.043	0.180124	-0.118856
	Protein transport protein Sec23A	SEC23A	22.3117	21.81		15	12	82.968	0.595169	0.247646
	Tumor susceptibility gene 101 protein	TSG101	21.7876	21.6683		4	4	40.917	0.118688	0.0494436
	Acyl-CoA synthetase family member 3, mitochondrial	ACSF3	21.4933	21.4691		2	2	35.142	0.24173	0.0990038
	Limbic system-associated membrane protein	LSAMP	21.7882	21.846		3	3	31.741	0.0259903	-0.0118385
	G-rich sequence factor 1	GRSF1	21.8118	21.5764		2	2	47.27	1.1259	0.334148
	Cleavage and polyadenylation specificity factor subunit 7	CPSF7	21.9246	21.5804		2	2	41.265	1.77539	0.346965
	39S ribosomal protein L48, mitochondrial	MRPL48	21.7928	21.6903		2	2	12.77	0.164908	0.067525
	Protein Wnt;Protein Wnt-5b	WNT5B	21.7963	21.5463		2	2	28.153	0.528688	0.167121
	Mevalonate kinase	MVK	21.8883	21.4915		4	4	37.171	1.0355	0.300576
	ATP-dependent RNA helicase DDX19A;ATP-dependent RNA helicase DDX19B	DDX19A;DDX19B	21.9686	21.6432		6	6	54.017	0.646234	0.192651
	Dickkopf-related protein 3	DKK3	21.714	21.5868		4	4	39.95	1.03459	0.373441
	Glyoxalase domain-containing protein 4	GLOD4	26.146	26.1176		17	17	54.719	1.37878	0.189411
	Integrin-linked kinase-associated serine/threonine phosphatase 2C	ILKAP3;ILKAP;ILKAP2	21.7009	21.838		2	2	29.869	0.122901	0.0502686
	CAD protein;Glutamine-dependent carbamoyl-phosphate synthase;Aspartate carbamoyltransferase;Dihydroorotase	CAD	21.6032	21.4805		22	22	236.02	0.523928	0.235633
	UPF0160 protein MYG1, mitochondrial	C12orf10	21.7017	21.6377		3	3	24.058	0.269553	0.0989895
	Peptidyl-prolyl cis-trans isomerase;Peptidyl-prolyl cis-trans isomerase FKBP11	FKBP11	22.0269	21.8328		5	5	19.814	1.74416	0.460209
	Tetraspanin;CD63 antigen	CD63	22.0763	21.8628		3	3	16.021	0.961374	0.42623
	Acid sphingomyelinase-like phosphodiesterase 3b	SMPDL3B	21.7617	21.6752		5	5	45.314	0.00887829	-0.00591566
	2-5-oligoadenylate synthase 1	OAS1	21.8786	21.6083		3	3	41.474	1.0201	0.248806
	Serine/threonine-protein phosphatase;Serine/threonine-protein phosphatase PP1-gamma catalytic subunit	PPP1CC	21.6869	21.6406		14	2	34.95	0.50113	0.154021
	Acyl-CoA dehydrogenase family member 10	ACAD10	21.8209	21.3641		2	2	80.464	1.73078	0.406218
	Protein FAM162A	FAM162A	24.2429	23.8799		6	6	16.515	1.66973	0.669878
	Double-strand break repair protein MRE11A	MRE11A	21.6714	21.4005		4	4	80.521	1.03555	0.315729
	Trans-Golgi network integral membrane protein 2	TGOLN2	21.7054	21.7004		2	2	47.879	0.122829	0.0427014
	Vesicle-associated membrane protein 2	VAMP2;VAMP3	21.8407	21.7744		6	3	12.251	0.0550087	0.0259809
	Actin-related protein 2/3 complex subunit 4	ARPC4-TTLL3;ARPC4	26.373	26.2292		7	7	21.058	1.2844	0.156638
	NADH dehydrogenase [ubiquinone] flavoprotein 1, mitochondrial	NDUFV1	24.7801	24.2458		12	12	50.054	1.7709	0.444361
	Apolipoprotein O	APOO	22.0238	21.86		2	2	13.101	1.23422	0.378387
	45 kDa calcium-binding protein	SDF4	21.7422	21.4982		4	4	28.001	0.90817	0.251507
	V-type proton ATPase subunit D	ATP6V1D	21.6558	21.4606		2	2	21.921	0.612072	0.190235
	Glia maturation factor beta	GMFB	21.9136	21.8747		4	3	17.512	0.0538768	-0.0305281
	Fibulin-5	FBLN5	26.3773	25.9776		16	16	50.881	0.192611	0.202287
	ATP-dependent RNA helicase DDX24	DDX24	21.9985	21.6165		2	2	91.48	1.47546	0.324052
	Profilin;Profilin-2	PFN2	24.5818	24.8114		7	7	20.787	1.127	-0.257808
	28S ribosomal protein S22, mitochondrial	MRPS22	21.7706	21.5977		3	3	36.805	0.300795	0.105083
	Dynamin-1-like protein	DNM1L	23.5983	23.8111		13	13	79.621	0.00749227	-0.00456119
	CD44 antigen	CD44	21.8359	21.5993		3	3	22.683	0.568316	0.206402
	Dolichol-phosphate mannosyltransferase subunit 1	DPM1	21.7968	21.6757		2	2	32.426	0.151388	0.064153
	Translation initiation factor eIF-2B subunit gamma	EIF2B3	21.7445	21.4709		2	2	24.842	0.732324	0.260845
	Endoplasmic reticulum-Golgi intermediate compartment protein 3	ERGIC3	21.7961	21.422		2	2	36.851	1.17049	0.287681
	Voltage-dependent calcium channel subunit alpha-2/delta-1;Voltage-dependent calcium channel subunit alpha-2-1;Voltage-dependent calcium channel subunit delta-1	CACNA2D1	21.7135	21.4988		2	2	32.405	0.656443	0.19723
	Calmodulin	CALM2;CALM1	29.3631	29.2946		13	11	20.762	0.512443	-0.154198
	Epithelial splicing regulatory protein 1	ESRP1	21.7691	21.4803		5	5	56.035	1.28205	0.394051
	HLA class II histocompatibility antigen gamma chain	CD74	21.8799	21.7299		2	2	34.979	0.244859	0.097767
	Serine/threonine-protein kinase PRP4 homolog	PRPF4B	21.5829	21.3547		2	2	68.4	0.191015	0.0788644
	Serine/threonine-protein phosphatase;Serine/threonine-protein phosphatase 5	PPP5C	22.0652	21.5821		5	5	55.096	0.992643	0.307907
	Serine/threonine-protein kinase TAO3;Serine/threonine-protein kinase TAO1	TAOK3;TAOK1	21.8953	21.5662		2	2	20.937	1.19297	0.309127
	28S ribosomal protein S35, mitochondrial	MRPS35	21.763	21.4006		2	2	17.911	0.505779	0.153167
	YLP motif-containing protein 1	YLPM1	21.9397	21.3279		4	4	180.28	1.72889	0.369279
	Ceramide synthase 2	CERS2	21.6698	21.6726		2	2	15.32	0.261986	0.0846168
	SAFB-like transcription modulator	SLTM	21.9719	21.9156		3	3	6.6127	0.489087	0.22553
	Geranylgeranyl transferase type-2 subunit alpha	RABGGTA	21.8065	21.9849		2	2	49	0.178603	0.11805
	Ras-related protein Rab-8B	RAB8B	21.6935	21.5147		5	2	21.868	0.698264	0.192202
	Signal peptidase complex catalytic subunit SEC11;Signal peptidase complex catalytic subunit SEC11A;Signal peptidase I	SEC11A	21.7425	21.8682		3	3	18.651	0.147913	0.0599486
	Nucleolar protein 3	NOL3	22.2489	22.2562		4	4	14.924	0.161519	-0.0791335
	IST1 homolog	IST1	22.5678	22.8936		5	5	23.375	0.161457	-0.0649867
		RPS15A	21.765	21.5983		7	3	27.168	0.867824	0.257015
	4-aminobutyrate aminotransferase, mitochondrial	ABAT	23.9505	24.3293		14	14	58.14	0.197027	-0.154719
	Beta-hexosaminidase;Beta-hexosaminidase subunit alpha	HEXA	24.6109	24.1421		13	13	58.44	1.20646	0.625776
	Microtubule-actin cross-linking factor 1, isoforms 1/2/3/5	MACF1	21.7259	21.659		4	3	856.87	0.262547	0.108786
	Hydroxyacylglutathione hydrolase, mitochondrial	HAGH	22.7695	23.2411		5	5	26.305	0.726986	-0.256151
	Cytosolic Fe-S cluster assembly factor NUBP2	NUBP2	22.3923	22.27		4	4	22.784	0.155305	0.0555317
	Ubiquitin domain-containing protein UBFD1	UBFD1	21.7621	21.4271		4	4	32.64	0.767357	0.223053
	Cysteine-rich secretory protein LCCL domain-containing 2	CRISPLD2	21.6084	21.6016		6	5	55.79	0.469862	-0.205369
	Lysyl oxidase homolog 1	LOXL1	21.8005	21.7679		2	2	46.075	0.752802	0.260736
	Cytochrome b5 type B	CYB5B	24.0625	21.9903		3	3	15.716	1.21065	0.644962
	ATP-binding cassette sub-family B member 6, mitochondrial	ABCB6	21.7754	21.6099		3	3	77.434	0.500689	0.150551
	AP-1 complex subunit sigma-1A	AP1S1	21.8853	21.6327		2	2	22.065	0.701447	0.220689
	Tetraspanin-15	TSPAN15	21.7521	21.7523		2	2	18.219	0.2046	0.07429
	Probable rRNA-processing protein EBP2	EBNA1BP2	21.7899	21.7084		2	2	40.684	1.06734	0.257656
	Neuroserpin	SERPINI1	21.7859	21.7945		2	2	13.3	0.154349	0.0591196
	Mannose-P-dolichol utilization defect 1 protein	MPDU1	21.857	21.6021		2	2	5.7856	1.04658	0.2795
	Mitochondrial 2-oxoglutarate/malate carrier protein	SLC25A11	25.1837	25.0004		11	11	32.182	1.14927	0.593374
	Clustered mitochondria protein homolog	CLUH	21.5622	21.5638		2	2	138.23	0.436519	0.142101
	Brain-specific angiogenesis inhibitor 1-associated protein 2	BAIAP2	22.0186	21.592		8	8	61.381	0.937743	0.309011
	Copper chaperone for superoxide dismutase;Superoxide dismutase [Cu-Zn]	CCS	21.6903	21.4607		4	4	27.086	0.490627	0.148195
	Luc7-like protein 3	LUC7L3	21.9713	21.6145		2	2	58.22	1.10952	0.297389
	Obg-like ATPase 1	OLA1	25.02	25.1639		11	11	46.937	1.05145	-0.217111
	Sulfatase-modifying factor 2	SUMF2	21.9152	22.168		5	5	35.922	0.00468198	0.00312862
	Transmembrane and coiled-coil domain-containing protein 1	TMCO1	21.5185	21.5343		2	2	16.58	1.09349	0.257376
	Ribosomal protein L19;60S ribosomal protein L19	RPL19	25.6393	22.1453		6	6	23.134	1.56467	1.11892
	Calcium homeostasis endoplasmic reticulum protein	CHERP	21.6351	21.5331		2	2	104.93	0.110359	0.0426432
	Protein SCO1 homolog, mitochondrial	SCO1	21.538	21.7647		2	2	30.178	0.18777	-0.0645682
	Secernin-2	SCRN2	21.6242	21.3789		2	2	29.579	1.67039	0.287415
	Cyclin-dependent kinase inhibitor 2A	CDKN2A	21.7941	21.5563		3	3	14.968	0.776999	0.219166
	Myosin regulatory light chain 12A;Myosin regulatory light chain 12B	MYL12A;MYL12B	26.9872	27.0236		11	4	20.457	0.0731739	-0.0146182
	Non-specific protein-tyrosine kinase;Tyrosine-protein kinase Yes	YES1	21.9169	21.4563		5	3	61.386	1.78153	0.37982
	Tenascin	TNC	28.0378	28.2708		51	51	220.85	0.746714	-0.411552
	Tryptase alpha/beta-1;Tryptase beta-2	TPSAB1;TPSB2	27.4173	27.7658		11	10	31.282	0.424929	-0.238875
	Echinoderm microtubule-associated protein-like 2	EML2	22.1837	21.5431		6	6	84.729	0.203483	0.135152
	Tubulin-folding cofactor B	TBCB	21.6352	21.793		4	4	19.251	0.0490385	-0.0208893
	Nectin-2	PVRL2	21.8671	21.6573		2	2	22.642	1.06268	0.281355
	Periplakin	PPL	23.2853	23.047		20	20	204.49	1.28148	0.611388
	40S ribosomal protein S15	RPS15	24.3177	24.1175		7	7	17.723	0.435603	0.206821
	Nucleoporin SEH1	SEH1L	21.7802	21.8969		2	2	8.6984	0.053853	0.023243
	Eukaryotic translation initiation factor 1	EIF1	21.9023	21.7741		4	2	13.607	0.378276	0.158356
	Putative oxidoreductase GLYR1	GLYR1	21.9729	21.8502		2	2	57.215	0.896991	0.264774
	Nicalin	NCLN	21.7447	21.4742		3	3	54.873	0.696979	0.211016
	Proteasome activator complex subunit 3	PSME3	21.9439	21.7997		3	3	20.593	0.464543	0.124606
	Transmembrane protein 256	TMEM256	21.7723	21.4982		2	2	3.9694	0.708814	0.23449
	Cleft lip and palate transmembrane protein 1	CLPTM1	21.8836	21.6092		2	2	18.743	-4.34294e-08	0
	Haloacid dehalogenase-like hydrolase domain-containing protein 2	HDHD2	23.1792	23.0252		3	3	22.49	1.36937	0.411634
	Eukaryotic translation initiation factor 3 subunit K	EIF3K	22.4057	22.13		3	3	15.875	1.06443	0.458656
	E2/E3 hybrid ubiquitin-protein ligase UBE2O	UBE2O	21.8061	21.7028		2	2	88.749	0.067882	-0.0287931
	Persulfide dioxygenase ETHE1, mitochondrial	ETHE1	24.4519	23.7458		8	8	28.444	1.42204	0.611849
	Endophilin-A2;Endophilin-A1	SH3GL1;SH3GL2	21.6473	21.7978		2	2	14.245	0.35623	-0.11925
			26.275	26.7396		3	3	354.22	1.63054	-0.527926
	Mitochondrial import inner membrane translocase subunit TIM50	TIMM50	21.9227	21.3704		3	3	11.866	1.51642	0.351977
	Epidermal growth factor receptor substrate 15-like 1	EPS15L1	21.5847	21.6348		4	4	49.856	0.0429386	0.0196354
	ATP-dependent Clp protease proteolytic subunit;ATP-dependent Clp protease proteolytic subunit, mitochondrial	CLPP	21.894	21.4637		3	3	20.568	1.7001	0.506582
	DNA polymerase;DNA polymerase delta catalytic subunit	POLD1	21.8564	21.5809		3	3	126.39	0.775695	0.198089
	Deoxyribonuclease-2-alpha	DNASE2	21.9026	21.8076		4	4	33.615	0.258714	0.127728
	ATP-dependent RNA helicase DDX39A	DDX39A	21.8834	21.818		16	3	49.129	0.731184	0.236776
	PDZ and LIM domain protein 1	PDLIM1	25.2507	25.6384		15	15	36.071	1.78265	-0.470108
	AH receptor-interacting protein	AIP	21.77	21.819		4	4	37.636	0.243472	0.108635
	Syntaxin-binding protein 3	STXBP3	21.9837	21.6738		3	3	67.764	0.859652	0.214791
	Ras-related protein Rab-27B	RAB27B	27.4222	27.7846		11	9	24.608	0.38489	-0.60348
	AP-3 complex subunit beta-1	AP3B1	21.6224	21.7487		2	2	116.19	0.574483	-0.183334
	Sulfotransferase family cytosolic 2B member 1	SULT2B1	21.9035	22.0057		9	9	41.307	0.216245	-0.0973273
	DNA fragmentation factor subunit alpha	DFFA	21.7433	21.6037		3	3	29.41	0.325162	0.102728
	Eukaryotic translation initiation factor 3 subunit F	EIF3F	21.9295	21.5507		4	4	37.563	0.930833	0.299466
	Importin-5	IPO5	24.6066	24.2637		24	24	123.63	0.71041	0.301819
	Histone deacetylase complex subunit SAP18	SAP18	21.8778	21.7047		2	2	19.526	1.25471	0.349711
	Agrin;Agrin N-terminal 110 kDa subunit;Agrin C-terminal 110 kDa subunit;Agrin C-terminal 90 kDa fragment;Agrin C-terminal 22 kDa fragment	AGRN	24.4143	24.0795		29	29	214.84	0.816896	0.496192
	Procollagen-lysine,2-oxoglutarate 5-dioxygenase 2	PLOD2	21.8611	21.6774		22	22	84.685	0.301831	0.171979
	High mobility group nucleosome-binding domain-containing protein 4	HMGN4	23.6838	23.905		2	2	9.5388	0.114422	-0.0742489
	Importin subunit alpha-4	KPNA3	21.7959	21.6958		4	2	57.81	0.185398	0.0680396
	Probable ubiquitin carboxyl-terminal hydrolase FAF-Y;Probable ubiquitin carboxyl-terminal hydrolase FAF-X	USP9Y;USP9X	21.7055	21.444		3	3	235.72	1.1875	0.307537
	Ladinin-1	LAD1	21.7294	21.4262		2	2	57.13	0.435933	0.157844
	Fatty-acid amide hydrolase 1	FAAH	21.905	22.1673		9	9	63.065	0.687635	0.354918
	von Willebrand factor A domain-containing protein 5A	VWA5A	21.9878	21.5981		4	4	86.488	1.63702	0.364439
	Pirin	PIR	21.7751	21.495		2	2	32.113	0.332374	0.11722
	Importin subunit alpha-3	KPNA4	23.5289	23.2918		7	5	57.886	0.356005	0.173815
	Serine/threonine-protein phosphatase 6 catalytic subunit;Serine/threonine-protein phosphatase 6 catalytic subunit, N-terminally processed	PPP6C	22.019	21.8179		5	5	32.532	0.859576	0.268328
	Lysosomal alpha-mannosidase;Lysosomal alpha-mannosidase A peptide;Lysosomal alpha-mannosidase B peptide;Lysosomal alpha-mannosidase C peptide;Lysosomal alpha-mannosidase D peptide;Lysosomal alpha-mannosidase E peptide	MAN2B1	22.4108	21.9632		9	9	113.61	0.396313	0.345475
	Fructose-1,6-bisphosphatase isozyme 2	FBP2	22.1769	21.763		3	2	36.743	0.762182	0.396115
	Pyridoxal kinase	PDXK	25.0759	24.9091		9	9	35.102	0.370004	0.157406
	Lipid phosphate phosphohydrolase 1	PPAP2A	22.0577	21.7909		4	4	32.156	0.694001	0.348083
	Lipid phosphate phosphohydrolase 3	PPAP2B	21.7395	21.5962		2	2	35.116	0.499774	0.169681
	AP-3 complex subunit delta-1	AP3D1	22.4319	22.2417		6	6	130.16	1.02511	0.299552
	Disintegrin and metalloproteinase domain-containing protein 10	ADAM10	21.9729	22.3414		7	7	84.141	0.246727	-0.145081
	Na(+)/H(+) exchange regulatory cofactor NHE-RF1	SLC9A3R1	24.1893	24.2066		6	6	38.868	0.0392724	-0.0270663
	17-beta-hydroxysteroid dehydrogenase type 6	HSD17B6	21.7758	21.3918		7	3	35.965	1.05438	0.306463
	Transcription elongation regulator 1	TCERG1	21.7522	21.7233		3	3	121.69	0.137611	0.0482119
	Transportin-2	TNPO2	21.649	21.8027		6	4	100.41	0.273466	-0.100065
	Secretory carrier-associated membrane protein 3	SCAMP3	21.8934	21.4567		5	5	38.287	1.75813	0.523223
	5-oxoprolinase	OPLAH	21.8616	21.7049		9	9	137.46	0.695818	0.247762
	Microsomal glutathione S-transferase 3	MGST3	22.1872	22.1956		2	2	18.416	0.614391	-0.351251
	Tax1-binding protein 3	TAX1BP3	21.7281	21.6133		2	2	13.735	0.265986	0.101531
	Histone acetyltransferase type B catalytic subunit	HAT1	21.7676	21.5457		2	2	39.786	1.16653	0.274813
	Ubiquitin/ISG15-conjugating enzyme E2 L6	UBE2L6	21.706	21.8431		2	2	10.086	0.330606	-0.11173
	Peripheral plasma membrane protein CASK	CASK	21.8734	21.8391		2	2	66.603	0.00160199	-0.000642412
	Spectrin beta chain, non-erythrocytic 2	SPTBN2	22.8328	22.6096		23	20	271.32	0.197717	0.141546
	Phosphoribosylformylglycinamidine synthase	PFAS	22.1833	21.9924		7	7	144.73	0.733784	0.180391
	Serine/threonine-protein kinase DCLK1	DCLK1	21.934	21.8171		2	2	81.099	0.751841	0.217238
	T-box transcription factor TBX3	TBX3	21.7339	21.5481		6	6	77.178	0.715304	0.251314
	Secretory carrier-associated membrane protein 1	SCAMP1	21.9799	21.3975		3	3	37.92	1.73437	0.53182
	Secretory carrier-associated membrane protein 2	SCAMP2	22.597	21.9038		2	2	36.648	0.723155	0.309595
	Actin-related protein 2/3 complex subunit 2	ARPC2	25.4444	25.2265		12	12	34.333	1.75153	0.253461
	Actin-related protein 2/3 complex subunit 3	ARPC3	24.6463	24.5427		6	6	20.546	0.0384155	0.0195915
	DNA-directed RNA polymerases I and III subunit RPAC1	POLR1C	21.853	21.6475		2	2	38.646	0.401758	0.129876
	Membrane-associated progesterone receptor component 2	PGRMC2	24.4443	24.4341		5	4	23.818	0.535635	-0.128961
	Prefoldin subunit 6	PFDN6	22.285	21.8083		2	2	14.582	1.62082	0.404232
	Peroxisomal acyl-coenzyme A oxidase 3	ACOX3	21.7739	21.5046		3	3	77.628	0.507868	0.171001
	Protein RER1	RER1	21.8567	21.8605		2	2	22.958	0.019696	-0.00957581
	Surfeit locus protein 4	SURF4	23.9054	23.7621		3	3	21.127	1.28855	0.336378
	Multidrug resistance-associated protein 4	ABCC4	22.933	22.5949		7	7	144.2	0.320666	0.157234
	Prolyl 4-hydroxylase subunit alpha-2	P4HA2	21.8148	21.7077		11	11	60.632	0.616879	0.248527
	Synaptobrevin homolog YKT6	YKT6	22.0059	21.8959		4	4	18.58	0.382761	0.137359
	Actin-related protein 2/3 complex subunit 5	ARPC5	25.3976	25.4216		5	5	16.32	0.812769	0.300408
	Cytoplasmic dynein 1 light intermediate chain 2	DYNC1LI2	23.9417	24.006		9	8	54.099	0.0302249	-0.0148508
	Death-associated protein kinase 3	DAPK3	21.7807	21.4289		2	2	52.535	0.924226	0.24953
	U4/U6 small nuclear ribonucleoprotein Prp3	PRPF3	22.0112	21.9551		2	2	77.528	0.430273	0.13363
	Thioredoxin-like protein 1	TXNL1	25.3023	25.0972		12	12	32.251	0.303443	0.0880501
	Tumor protein D54	TPD52L2	24.5581	24.172		13	13	22.237	1.05481	0.32388
	Cochlin	COCH	21.993	21.6975		9	9	59.482	0.304778	0.213862
	Peptidyl-prolyl cis-trans isomerase H;Peptidyl-prolyl cis-trans isomerase	PPIH	21.839	21.478		3	3	19.208	0.664047	0.166181
	Aflatoxin B1 aldehyde reductase member 2	AKR7A2	25.8649	26.038		11	10	39.589	0.363411	-0.0872995
	Band 4.1-like protein 2	EPB41L2	23.9879	23.7728		12	12	112.59	0.629373	0.346597
	Ragulator complex protein LAMTOR5	LAMTOR5	21.9983	22.1183		3	3	9.6138	0.0366556	-0.0264641
	Synaptotagmin-7	SYT7	21.7403	21.6308		2	2	45.501	0.512321	0.160058
	Exportin-T	XPOT	22.0119	21.7884		4	4	109.96	1.41863	0.294267
	Mitochondrial import inner membrane translocase subunit TIM44	TIMM44	22.0545	21.7318		4	4	51.355	1.38167	0.329046
	Prostate stem cell antigen	PSCA	21.82	21.6725		2	2	12.912	0.0262446	0.0166795
	NADH dehydrogenase [ubiquinone] 1 alpha subcomplex subunit 2	NDUFA2	21.9735	21.6769		3	3	10.921	1.57456	0.449937
	Peptidase inhibitor 15	PI15	22.0324	21.7281		11	10	29.065	1.20124	-0.70956
	Alpha-actinin-4	ACTN4	29.6774	29.7851		68	44	104.85	1.20135	-0.120094
	AP-1 complex subunit gamma-1	AP1G1	23.0936	22.801		10	10	91.35	1.0042	0.351807
	Small glutamine-rich tetratricopeptide repeat-containing protein alpha	SGTA	22.1229	21.6387		5	5	34.063	1.20992	1.23364
	Asparagine--tRNA ligase, cytoplasmic	NARS	25.1697	25.0054		13	13	62.942	0.323381	0.0786342
	LanC-like protein 1	LANCL1	24.7359	25.1916		7	7	45.283	0.713374	-0.289294
	Calumenin	CALU	21.6973	21.3426		14	2	37.134	0.455695	0.156031
	Putative adenosylhomocysteinase 2;Adenosylhomocysteinase;Putative adenosylhomocysteinase 3	AHCYL1;AHCYL2	23.8693	23.8769		9	9	53.753	0.222805	0.152698
	CD5 antigen-like	CD5L	22.017	21.8504		2	2	38.087	0.797797	0.226343
	C-X-C motif chemokine 13	CXCL13	21.8944	21.5978		3	3	12.664	0.268664	0.167777
	Double-strand-break repair protein rad21 homolog	RAD21	21.7247	21.6462		4	4	71.689	0.246095	0.0942832
	Mitochondrial import inner membrane translocase subunit Tim8 A	TIMM8A	22.0354	21.9126		2	2	10.998	1.18296	0.375582
	Lysine-specific histone demethylase 1A	KDM1A	21.6846	21.4005		2	2	92.902	0.673127	0.218958
	TBC1 domain family member 4	TBC1D4	21.6219	21.7411		4	4	139.55	0.0870036	-0.0377519
	Sorting nexin-3	SNX3	22.812	22.7932		6	5	18.762	0.0659246	-0.0391801
	Protein O-GlcNAcase	MGEA5	21.7362	21.5601		4	4	96.931	0.126147	0.0508255
	Vinexin	SORBS3	21.8125	21.7514		6	6	75.34	0.156082	0.089781
	Tetraspanin-1	TSPAN1	21.9887	21.557		2	2	26.301	1.57353	0.401435
	Perilipin-3	PLIN3	26.5549	26.4559		18	18	45.803	0.742575	0.106179
	Importin subunit alpha-7;Importin subunit alpha-6	KPNA6;KPNA5	21.8389	21.6596		6	4	60.029	0.842542	0.214934
	Leupaxin	LPXN	21.8274	21.5871		3	3	43.332	0.940774	0.271098
	Sorting nexin-2	SNX2	22.1335	21.7931		6	4	46.097	1.01349	0.337846
	Target of Myb protein 1	TOM1	23.0165	22.5478		7	7	53.818	1.00174	0.34662
	DnaJ homolog subfamily A member 2	DNAJA2	23.646	23.6292		9	9	45.745	0.110801	0.0658993
	Protein CutA	CUTA	24.6544	24.3825		5	5	16.832	0.704298	0.212192
	LIM domain-binding protein 3	LDB3	21.7793	21.5567		19	2	77.134	0.113782	0.0603503
	LIM domain-binding protein 3	LDB3	21.884	21.7898		19	2	78.504	0.288412	-0.128349
	Copine-3	CPNE3	25.8337	25.6926		18	17	60.13	1.13922	0.175818
	Programmed cell death protein 6	PDCD6	24.5978	24.4375		8	8	21.868	0.9818	0.250371
	V-type proton ATPase subunit G 1	ATP6V1G1	22.6559	22.1352		3	3	13.757	0.417994	0.226718
	Vacuolar protein sorting-associated protein 4B	VPS4B	22.2217	22.195		6	5	49.301	1.22868	0.444379
	Breast carcinoma-amplified sequence 1	BCAS1	21.9856	22.9729		16	16	61.708	1.06984	-0.573789
	NADH dehydrogenase [ubiquinone] iron-sulfur protein 6, mitochondrial	NDUFS6	22.3492	22.1762		4	4	13.711	1.35485	0.506702
	Pre-mRNA-processing factor 40 homolog A	PRPF40A	21.6697	21.6329		4	4	106.91	0.364702	0.112431
	Retinol dehydrogenase 16	RDH16	21.8525	21.5067		12	8	35.673	0.738316	0.275533
	PC4 and SFRS1-interacting protein	PSIP1	22.0795	21.5266		7	6	60.103	0.962673	0.328793
	Serine/arginine-rich splicing factor 10;Serine/arginine-rich splicing factor 12	SRSF10;SRSF12	22.1826	21.8466		6	6	20.913	1.21997	0.461146
	Barrier-to-autointegration factor;Barrier-to-autointegration factor, N-terminally processed	BANF1	25.51	25.5573		6	6	10.058	0.265382	-0.0534079
	Interferon-inducible double-stranded RNA-dependent protein kinase activator A	PRKRA	22.4575	22.3863		6	6	31.635	0.321962	0.132947
	TIP41-like protein	TIPRL	21.5647	21.6093		2	2	31.444	0.028778	-0.0146424
	Calcium-binding mitochondrial carrier protein Aralar1	SLC25A12	21.9769	22.2265		8	4	74.761	0.0702641	-0.0319416
	Eukaryotic translation initiation factor 3 subunit J	EIF3J	21.8055	21.3095		2	2	22.941	0.483845	0.182939
	Carbonyl reductase [NADPH] 3	CBR3	24.2899	23.6617		12	10	30.85	0.729948	0.495985
	AP-1 complex subunit gamma-like 2	AP1G2	21.5885	21.4606		2	2	87.116	0.842494	0.242564
	Isocitrate dehydrogenase [NADP] cytoplasmic	IDH1	29.5911	29.5454		29	28	46.659	0.165801	-0.0933703
	Putative hydrolase RBBP9	RBBP9	22.1497	21.5873		3	3	19.394	1.26031	0.314202
	Tumor necrosis factor ligand superfamily member 13	TNFSF13;TNFSF12-TNFSF13	21.581	21.705		2	2	25.678	0.132797	-0.0463798
	Matrix metalloproteinase-23;Matrix metalloproteinase-23, soluble form	MMP23A	21.8751	21.5332		3	3	43.934	0.365847	0.132197
	PRA1 family protein 3	ARL6IP5	24.869	25.1989		5	5	21.614	1.62401	-0.307961
	Pre-mRNA-splicing factor SPF27	BCAS2	21.7432	21.4755		2	2	26.131	1.1469	0.300253
	Dynactin subunit 3	DCTN3	21.7596	21.3869		3	3	18.001	1.24237	0.385923
	Flotillin-1	FLOT1	26.4916	26.7466		13	13	47.355	0.546674	-0.22188
	Carboxypeptidase D	CPD	21.9596	21.4445		3	3	152.93	1.7537	0.413223
	Glutaredoxin-3	GLRX3	22.7836	22.4413		6	6	37.432	0.628642	0.223181
	Wolframin	WFS1	21.6749	21.6503		5	5	100.29	0.195094	0.0830911
	SEC14-like protein 2	SEC14L2	23.898	24.5969		10	10	46.145	1.28656	-0.597425
	N(G),N(G)-dimethylarginine dimethylaminohydrolase 1	DDAH1	26.1369	26.1905		20	19	31.121	0.0334806	-0.0163199
	Metastasis-associated protein MTA2	MTA2	21.8041	21.8228		9	8	75.022	0.683896	0.214282
	Retinal dehydrogenase 2	ALDH1A2	22.1131	23.1398		9	5	56.723	1.33422	-0.487459
	E3 UFM1-protein ligase 1	UFL1	22.8575	22.8394		11	11	89.594	0.733327	0.290025
	CSC1-like protein 1	TMEM63A	21.9548	21.7103		4	4	92.125	1.27894	0.370267
	UBX domain-containing protein 7	UBXN7	21.7282	21.3736		4	4	54.862	1.62034	0.346856
	Proline synthase co-transcribed bacterial homolog protein	PROSC	22.0823	21.6777		3	3	30.344	0.899329	0.248655
	Erlin-2	ERLIN2	23.4975	23.7527		11	9	37.839	1.17845	-0.401307
	Pre-mRNA-processing factor 6	PRPF6	21.715	21.5367		9	9	102.43	0.784383	0.294449
	Endonuclease domain-containing 1 protein	ENDOD1	23.2663	23.7817		10	10	55.016	0.0264515	-0.0197595
	Glutaminase kidney isoform, mitochondrial	GLS	21.8592	21.8299		4	4	65.459	0.304043	0.123579
	NADH dehydrogenase [ubiquinone] 1 beta subcomplex subunit 8, mitochondrial	NDUFB8	22.2269	21.5596		5	5	18.479	1.54486	0.431317
	NADH dehydrogenase [ubiquinone] 1 alpha subcomplex subunit 7	NDUFA7	21.7324	21.7503		2	2	12.551	0.536782	0.154283
	Vesicle-associated membrane protein-associated protein B/C	VAPB	23.3677	22.6899		5	4	27.228	1.38215	0.549897
	6-phosphogluconolactonase	PGLS	26.4506	26.2245		14	14	27.547	1.57414	0.273837
	Acyl-protein thioesterase 2	LYPLA2	22.5686	22.4549		8	8	24.737	1.34985	0.421034
	Importin-7	IPO7	22.6079	22.4818		8	8	119.52	1.61922	0.367534
	Phosphoacetylglucosamine mutase	PGM3	25.3702	25.0258		16	16	59.851	0.200935	0.125114
	Proteasome assembly chaperone 1	PSMG1	21.6252	21.6646		3	3	30.288	0.544875	0.184142
	Sphingosine-1-phosphate lyase 1	SGPL1	21.8568	21.3531		5	5	63.523	1.60582	0.42731
	GDH/6PGL endoplasmic bifunctional protein;Glucose 1-dehydrogenase;6-phosphogluconolactonase	H6PD	21.6165	21.574		2	2	90.172	0.517279	0.169678
	Protein transport protein Sec24A	SEC24A	21.6799	21.5244		2	2	119.75	0.328894	0.0965124
	Mitochondrial pyruvate carrier 2	MPC2	21.8143	21.7341		2	2	11.681	0.639435	0.202416
	Pericentrin	PCNT	21.6623	21.4904		2	2	355.88	0.242243	0.100129
	N-acetylserotonin O-methyltransferase-like protein	ASMTL	21.7854	21.7307		4	4	62.442	0.0652202	0.0286063
	Ras-related protein Rab-3D	RAB3D	24.5876	24.2093		11	7	24.267	1.21654	0.556447
	Heat shock 70 kDa protein 4L	HSPA4L	21.7445	21.5943		9	7	94.511	0.315502	0.11757
	Polypyrimidine tract-binding protein 3	PTBP3	21.7928	21.5326		6	4	56.501	0.936874	0.232235
	AP-2 complex subunit alpha-1	AP2A1	23.0208	22.6328		9	5	105.36	1.5965	0.389648
	BAG family molecular chaperone regulator 2	BAG2	23.7664	24.1932		8	8	23.772	1.01986	-0.396784
	BAG family molecular chaperone regulator 3	BAG3	22.0285	21.4444		3	3	61.594	1.37275	0.319706
	N(G),N(G)-dimethylarginine dimethylaminohydrolase 2	DDAH2	25.7072	25.7195		13	12	29.644	0.4223	0.115057
	Thioredoxin domain-containing protein 12	TXNDC12	22.0744	21.6184		3	3	19.206	1.2014	0.34065
	Alcohol dehydrogenase 1B;Alcohol dehydrogenase 1A	ADH1B;ADH1A	22.162	22.1857		13	8	39.854	0.241094	-0.154807
	Retinal dehydrogenase 1	ALDH1A1	27.858	28.0774		29	26	54.861	0.342566	-0.153091
	Glutathione reductase, mitochondrial	GSR	27.3419	27.6515		20	20	51.7	1.3662	-0.289932
	Cytochrome c oxidase subunit 2	MT-CO2	26.1016	25.6901		6	6	25.565	0.91027	0.283232
	Hypoxanthine-guanine phosphoribosyltransferase	HPRT1	23.3083	23.321		7	7	24.579	0.448663	0.23395
	Aspartate aminotransferase, mitochondrial	GOT2	27.302	27.2136		21	21	47.517	1.51719	0.262338
	Phosphoglycerate kinase 1	PGK1	30.1223	30.1528		34	34	44.614	0.505957	-0.0450627
	Haptoglobin;Haptoglobin alpha chain;Haptoglobin beta chain	HP	26.9443	27.2633		27	12	45.205	0.168252	0.149759
	Coagulation factor XII;Coagulation factor XIIa heavy chain;Beta-factor XIIa part 1;Coagulation factor XIIa light chain	F12	21.7696	21.541		4	4	67.791	0.13615	0.0638077
	Tissue-type plasminogen activator;Tissue-type plasminogen activator chain A;Tissue-type plasminogen activator chain B	PLAT	21.8283	21.8211		25	25	62.916	0.709861	0.504107
	Carbonic anhydrase 1	CA1	24.543	24.5825		11	11	28.87	0.425946	-0.339058
	Carbonic anhydrase 2	CA2	21.894	21.5681		4	4	29.246	1.45627	0.354033
	Alpha-1-antitrypsin;Short peptide from AAT	SERPINA1	26.1207	26.3263		30	2	46.736	0.23074	-0.28754
	Alpha-1-antichymotrypsin;Alpha-1-antichymotrypsin His-Pro-less	SERPINA3	28.1082	28.1394		20	20	47.65	0.541213	-0.280732
	Angiotensinogen;Angiotensin-1;Angiotensin-2;Angiotensin-3;Angiotensin-4;Angiotensin 1-9;Angiotensin 1-7;Angiotensin 1-5;Angiotensin 1-4	AGT	23.1309	23.7769		11	11	53.154	1.24587	-0.59376
	Alpha-2-macroglobulin	A2M	27.7844	27.8726		54	50	163.29	0.207074	-0.105434
	Complement C5;Complement C5 beta chain;Complement C5 alpha chain;C5a anaphylatoxin;Complement C5 alpha chain	C5	21.6985	21.338		4	4	188.3	0.739142	0.246016
	Cystatin-C	CST3	22.3965	21.8838		4	4	15.799	0.528354	0.324073
	Cystatin-SN	CST1	21.8506	21.9469		8	5	16.387	0.692694	0.332077
	GTPase KRas;GTPase KRas, N-terminally processed;GTPase NRas;GTPase HRas;GTPase HRas, N-terminally processed	KRAS;NRAS;HRAS	22.2827	22.2648		5	5	21.424	0.0140364	-0.00752068
	Glucagon;Glicentin;Glicentin-related polypeptide;Oxyntomodulin;Glucagon;Glucagon-like peptide 1;Glucagon-like peptide 1(7-37);Glucagon-like peptide 1(7-36);Glucagon-like peptide 2	GCG	21.6796	21.6272		3	3	20.909	0.518629	0.170606
	Immunoglobulin J chain	IGJ;JCHAIN	22.0547	22.1811		8	8	18.098	0.162997	-0.15611
	Ig kappa chain V-I region HK102	IGKV1-5	21.796	21.6704		2	2	12.781	0.128946	0.0552154
	Ig heavy chain V-III region JON;Ig heavy chain V-III region WEA;Ig heavy chain V-III region TRO	IGHV3-21	21.7228	21.356		4	2	12.943	1.25748	0.347034
	Polymeric immunoglobulin receptor;Secretory component	PIGR	23.1778	22.2826		24	24	83.283	1.14465	1.01337
	Ig kappa chain C region	IGKC	30.4231	30.8898		7	7	11.609	1.56861	-0.643603
	Ig alpha-1 chain C region	IGHA1	27.874	28.0903		14	5	37.654	0.783277	-0.353597
	Hemoglobin subunit delta	HBD	24.309	25.0585		14	7	16.055	0.470545	-0.369346
	Collagen alpha-1(I) chain	COL1A1	31.2184	31.407		25	24	138.94	0.415976	-0.264071
	Collagen alpha-1(III) chain	COL3A1	25.3133	25.9018		17	11	138.56	0.782363	-0.522188
	Collagen alpha-1(IV) chain;Arresten	COL4A1	27.7396	28.0073		9	7	127.98	0.570253	-0.362394
	Prelamin-A/C;Lamin-A/C	LMNA	27.1924	27.1328		56	4	74.139	0.909518	0.130922
	Apolipoprotein E	APOE	23.2648	23.0797		16	16	36.154	0.660716	0.472567
	Fibrinogen alpha chain;Fibrinopeptide A;Fibrinogen alpha chain	FGA	27.6809	27.8252		31	31	69.756	0.39509	-0.226137
	Fibrinogen beta chain;Fibrinopeptide B;Fibrinogen beta chain	FGB	28.7548	28.6549		33	33	55.928	0.0727554	0.0458578
	Fibrinogen gamma chain	FGG	28.429	28.4103		20	20	49.496	0.117465	0.0666052
	Band 3 anion transport protein	SLC4A1	21.7867	21.5938		6	6	94.194	0.0494061	0.0270324
	Serum amyloid P-component;Serum amyloid P-component(1-203)	APCS	26.9095	26.9082		9	9	25.387	0.139482	0.104604
	Complement C1q subcomponent subunit C	C1QC	22.0227	21.8595		4	4	25.773	0.790708	0.370068
	Complement component C9;Complement component C9a;Complement component C9b	C9	23.2458	22.7602		12	10	63.173	0.620321	0.333743
	Leucine-rich alpha-2-glycoprotein	LRG1	21.9386	21.5957		5	5	38.177	0.971008	0.250246
	Fibronectin;Anastellin;Ugl-Y1;Ugl-Y2;Ugl-Y3	FN1	29.1438	29.5559		83	83	262.62	1.06324	-0.313356
	Retinol-binding protein 4;Plasma retinol-binding protein(1-182);Plasma retinol-binding protein(1-181);Plasma retinol-binding protein(1-179);Plasma retinol-binding protein(1-176)	RBP4	22.0534	21.9913		4	4	22.974	0.0864981	-0.0451018
	Protein AMBP;Alpha-1-microglobulin;Inter-alpha-trypsin inhibitor light chain;Trypstatin	AMBP	25.7844	26.38		9	9	38.999	1.40374	-0.476255
	Vitamin D-binding protein	GC	22.0743	21.8112		26	2	52.963	0.0527385	-0.0373885
	Transferrin receptor protein 1;Transferrin receptor protein 1, serum form	TFRC	21.6928	21.5875		10	10	84.87	1.14988	0.369366
	Ferritin heavy chain;Ferritin heavy chain, N-terminally processed;Ferritin	FTH1	28.4789	28.3142		13	13	21.225	0.698178	0.142646
	Angiogenin	ANG	21.9342	21.8871		3	3	16.55	0.377446	0.135873
	Antileukoproteinase	SLPI	21.9708	21.7103		5	5	14.326	0.604913	0.30231
	C4b-binding protein alpha chain	C4BPA	21.614	21.5632		5	5	67.033	0.763103	0.25848
	Vitronectin;Vitronectin V65 subunit;Vitronectin V10 subunit;Somatomedin-B	VTN	26.8097	26.9132		14	14	54.305	0.241066	-0.166204
	Tissue alpha-L-fucosidase	FUCA1	24.7539	24.7066		9	9	53.688	0.0108174	-0.00773746
	Fructose-bisphosphate aldolase A;Fructose-bisphosphate aldolase	ALDOA	29.1244	29.1403		30	13	39.42	0.653743	-0.0663577
	Cystatin-B	CSTB	27.8014	27.7466		6	6	11.139	1.46679	0.238945
	Apolipoprotein B-100;Apolipoprotein B-48	APOB	24.2029	23.8389		31	31	515.6	0.40818	0.27524
	Ornithine aminotransferase, mitochondrial;Ornithine aminotransferase, hepatic form;Ornithine aminotransferase, renal form	OAT	21.7963	21.5294		7	7	48.534	1.36197	0.415304
	Ig lambda chain V-I region WAH;Ig lambda chain V-I region HA	IGLV1-47	21.9744	21.659		2	2	11.725	1.64018	0.538621
	von Willebrand factor;von Willebrand antigen 2	VWF	21.7154	21.7488		5	5	309.26	0.206041	-0.0782435
	Semenogelin-1;Alpha-inhibin-92;Alpha-inhibin-31;Seminal basic protein	SEMG1	21.8747	21.6653		17	13	52.13	0.273785	0.233472
	Ig kappa chain V-III region VG	IGKV3D-11	21.8609	21.7679		3	3	12.575	0.240273	-0.125804
	Dolichyl-diphosphooligosaccharide--protein glycosyltransferase subunit 1	RPN1	27.0668	26.8869		26	26	68.569	1.38759	0.185173
	Dolichyl-diphosphooligosaccharide--protein glycosyltransferase subunit 2	RPN2	26.8664	26.664		16	16	69.283	1.72405	0.226912
	Histone H2A type 1-C;Histone H2A type 3;Histone H2A type 1-B/E	HIST1H2AC;HIST3H2A;HIST1H2AB	24.8752	24.7978		6	2	14.105	0.404743	0.280309
	Sodium/potassium-transporting ATPase subunit alpha-1	ATP1A1	27.4443	27.2668		40	24	113	0.88758	0.125558
	Sodium/potassium-transporting ATPase subunit beta-1	ATP1B1	23.1885	22.504		4	4	34.893	0.480553	0.298232
	Protein S100-A8;Protein S100-A8, N-terminally processed	S100A8	26.4192	27.1764		11	11	10.834	0.771153	-0.619207
	Myeloperoxidase;Myeloperoxidase;89 kDa myeloperoxidase;84 kDa myeloperoxidase;Myeloperoxidase light chain;Myeloperoxidase heavy chain	MPO	21.8987	22.0279		39	35	73.853	0.806014	-0.691413
	Propionyl-CoA carboxylase alpha chain, mitochondrial	PCCA	23.218	22.0434		19	19	77.047	1.4596	0.722558
	Non-histone chromosomal protein HMG-17;High mobility group nucleosome-binding domain-containing protein 3	HMGN2;HMGN3	25.6717	25.6197		3	3	9.3926	0.197227	0.0612984
	Heparin cofactor 2	SERPIND1	22.081	21.751		6	6	57.07	0.307658	0.13479
	Keratin, type I cytoskeletal 18	KRT18	30.56	30.6239		46	32	48.057	0.361948	0.127293
	Collagen alpha-2(V) chain	COL5A2	25.6147	25.5871		8	7	144.91	0.0119538	-0.0134276
	Uroporphyrinogen decarboxylase	UROD	21.9273	21.7659		4	4	40.786	0.818319	0.233347
	Alpha-galactosidase A	GLA	21.7654	21.5649		3	3	48.766	0.0543638	0.0237704
	Cyclin-dependent kinase 1	CDK1;CDC2	22.0084	21.5209		12	10	34.095	1.5144	0.459924
	Protein S100-A9	S100A9	26.607	27.5965		12	12	13.242	0.781927	-0.666913
	Apolipoprotein A-IV	APOA4	25.1562	25.2132		23	23	45.398	0.654976	-0.401148
	Alpha-enolase	ENO1	30.4533	30.2787		37	33	47.168	1.72918	0.196146
	Glycogen phosphorylase, liver form;Alpha-1,4 glucan phosphorylase	PYGL	22.1274	22.6258		20	13	93.133	0.612045	-0.311057
	Histone H2B type 2-E;Histone H2B type 1-J;Histone H2B type 1-B;Histone H2B type 1-O;Histone H2B type 3-B	HIST2H2BE;HIST1H2BJ;HIST1H2BB;HIST1H2BO;HIST3H2BB	28.0724	28.1601		10	3	13.92	0.415391	0.0808401
	Epoxide hydrolase 1	EPHX1	27.0961	27.1763		19	19	52.948	0.571294	-0.132178
	Acyl-CoA-binding protein	DBI	28.0839	28.7901		11	11	10.044	1.42051	-0.401714
	Neurofilament light polypeptide	NEFL	21.4594	21.5169		4	3	61.516	0.369781	0.127086
	Histone H1.0;Histone H1.0, N-terminally processed	H1F0	28.1408	28.0991		6	6	20.863	0.0323386	0.00995629
	Complement component C8 alpha chain	C8A	21.7726	21.6408		3	3	65.163	0.800182	0.208639
	Tubulin beta chain	TUBB	28.3637	28.378		26	4	47.766	0.55048	-0.114715
	Carbonic anhydrase 3	CA3	21.9154	22.098		5	5	29.557	1.35482	-0.585191
	Prosaposin;Saposin-A;Saposin-B-Val;Saposin-B;Saposin-C;Saposin-D	PSAP	27.9466	27.6691		24	24	58.112	1.62297	0.276253
	Cathepsin B;Cathepsin B light chain;Cathepsin B heavy chain	CTSB	26.9804	27.0143		12	12	37.821	0.00479081	-0.00134901
	Cytochrome b-c1 complex subunit 6, mitochondrial	UQCRH	24.284	24.1674		4	4	10.739	0.779064	0.290026
	Rho-related GTP-binding protein RhoC	RHOC	22.6542	24.0753		13	4	21.523	0.478612	-0.321179
	ATP-dependent 6-phosphofructokinase, muscle type	PFKM	23.4772	23.4927		9	7	85.182	0.0641013	-0.0365468
	Neutrophil elastase	ELANE	22.074	22.1615		4	4	28.518	0.152531	-0.107169
	Glutathione S-transferase A2;Glutathione S-transferase A1;Glutathione S-transferase A1, N-terminally processed;Glutathione S-transferase;Glutathione S-transferase A5;Glutathione S-transferase A3	GSTA2;GSTA1;GSTA3;GSTA5	21.8992	21.7661		5	5	25.664	0.0746281	-0.0436029
	Cathepsin G	CTSG	24.7739	25.2586		10	10	28.837	0.135505	-0.1495
	Matrix Gla protein	MGP	22.1228	21.8528		3	3	12.353	1.1084	0.414948
	Pyruvate dehydrogenase E1 component subunit alpha, somatic form, mitochondrial	PDHA1	25.7102	25.4985		12	12	40.188	0.593834	0.126141
	Collagen alpha-2(IV) chain;Canstatin	COL4A2	29.5229	29.6203		19	19	167.55	0.503938	-0.323306
	U2 small nuclear ribonucleoprotein B	SNRPB2	21.8032	21.692		4	2	25.486	0.171764	0.06799
	Complement factor H	CFH	26.3398	26.3123		35	32	139.09	0.293121	-0.142245
	Vimentin	VIM	31.6188	31.7572		58	49	53.651	0.526656	-0.113661
	Guanine nucleotide-binding protein G(k) subunit alpha	GNAI3	23.9022	23.7907		10	5	40.532	0.395687	0.222715
	3-ketoacyl-CoA thiolase, peroxisomal	ACAA1	25.7076	25.8735		17	17	44.292	0.27595	0.0954403
	Signal recognition particle 19 kDa protein	SRP19	21.8834	21.7983		2	2	16.156	0.509344	0.16442
	Matrilysin	MMP7	22.049	21.6224		4	3	29.676	0.174056	0.102849
	Dihydropteridine reductase	QDPR	25.3234	25.2941		11	11	25.789	0.19084	-0.133719
	High mobility group protein B1;Putative high mobility group protein B1-like 1	HMGB1;HMGB1P1	28.2867	28.1319		19	13	24.893	1.37539	0.168367
	Glutathione S-transferase Mu 1	GSTM1	21.7553	21.489		15	2	25.712	0.480747	0.166662
	Clathrin light chain B	CLTB	23.4705	21.9824		8	8	23.181	1.6324	0.667836
	2,3-cyclic-nucleotide 3-phosphodiesterase	CNP	25.4064	25.51		12	12	45.098	0.411161	-0.142302
	Protein Wnt-2	WNT2	21.8262	21.5718		4	2	40.418	0.679704	0.234709
	Complement C1s subcomponent;Complement C1s subcomponent heavy chain;Complement C1s subcomponent light chain	C1S	21.9705	21.7829		5	5	76.684	0.795647	0.280558
	Interferon-induced protein with tetratricopeptide repeats 1	IFIT1	21.7826	21.5246		4	4	51.713	1.16767	0.294508
	Fructose-bisphosphate aldolase C;Fructose-bisphosphate aldolase	ALDOC	25.9351	25.8552		7	4	39.455	0.543034	0.0962888
	Histone H2A.V;Histone H2A.Z;Histone H2A	H2AFV;H2AFZ	25.7509	25.7479		4	2	13.509	0.594213	0.276317
	Myocardial zonula adherens protein	MYZAP;GCOM1	21.9717	21.766		4	4	46.223	0.968801	0.197984
	Thymosin beta-15B;Thymosin beta-15A	TMSB15B;TMSB15A	21.7394	21.6533		3	3	5.2288	0.715126	0.285876
	Serum amyloid A-1 protein;Amyloid protein A;Serum amyloid protein A(2-104);Serum amyloid protein A(3-104);Serum amyloid protein A(2-103);Serum amyloid protein A(2-102);Serum amyloid protein A(4-101);Serum amyloid A protein;Serum amyloid A-2 protein	SAA1;SAA2;SAA2-SAA4	21.6516	21.7028		6	3	13.532	0.026563	-0.0164776
	Non-secretory ribonuclease	RNASE2	21.8226	21.7259		3	3	18.354	1.12847	0.289937
	Histone H1.4	HIST1H1E	21.9721	21.876		11	3	21.865	0.17527	-0.121519
	Carboxypeptidase;Lysosomal protective protein;Lysosomal protective protein 32 kDa chain;Lysosomal protective protein 20 kDa chain	CTSA	21.6666	21.9053		2	2	54.255	0.321619	-0.118131
	Microsomal glutathione S-transferase 1	MGST1	23.9292	22.1107		3	3	17.598	1.23334	0.685297
	Complement component C7	C7	22.1011	22.2747		9	9	93.517	0.472254	-0.236562
	cAMP-dependent protein kinase type I-alpha regulatory subunit;cAMP-dependent protein kinase type I-alpha regulatory subunit, N-terminally processed	PRKAR1A	22.7544	23.4264		10	10	42.981	1.24887	-0.435216
	Chromogranin-A;Vasostatin-1;Vasostatin-2;EA-92;ES-43;Pancreastatin;SS-18;WA-8;WE-14;LF-19;Catestatin;AL-11;GV-19;GR-44;ER-37;GE-25;Serpinin-RRG;Serpinin;p-Glu serpinin precursor	CHGA	21.853	21.6466		26	26	50.688	1.00143	0.501337
	Clusterin;Clusterin beta chain;Clusterin alpha chain;Clusterin	CLU	26.5729	26.7452		14	14	48.803	0.534804	-0.263316
	Hyaluronan and proteoglycan link protein 1	HAPLN1	21.6373	21.6128		14	13	40.165	0.375764	0.193837
	Microtubule-associated protein 2	MAP2	22.1993	21.677		6	6	58.953	0.978246	0.323785
	Protein 4.1	EPB41	21.6945	21.521		2	2	81.234	0.653036	0.212854
	Uridine 5-monophosphate synthase;Orotate phosphoribosyltransferase;Orotidine 5-phosphate decarboxylase	UMPS	21.7326	21.3568		4	4	42.495	1.41755	0.340949
	Pyruvate dehydrogenase E1 component subunit beta, mitochondrial	PDHB	25.0946	24.9394		14	14	37.2	0.752525	0.212157
	Lipoamide acyltransferase component of branched-chain alpha-keto acid dehydrogenase complex, mitochondrial	DBT	24.0923	23.9907		9	9	53.486	0.715353	0.22941
	Glycogen phosphorylase, muscle form	PYGM	21.7043	21.7317		15	4	97.091	0.0221973	0.011203
	Ras-related protein Ral-B	RALB	22.691	22.719		8	5	23.408	0.402525	-0.217215
	Glucose-6-phosphate 1-dehydrogenase	G6PD	23.43	23.252		12	12	59.256	0.944147	0.323716
	Pyruvate carboxylase, mitochondrial	PC	22.3566	21.8049		16	16	129.63	1.22077	0.489835
	Eosinophil peroxidase;Eosinophil peroxidase light chain;Eosinophil peroxidase heavy chain	EPX	21.8219	21.6829		19	15	81.04	0.384998	0.158577
	Cation-independent mannose-6-phosphate receptor	IGF2R	22.2807	21.7438		9	9	274.37	0.650344	0.237255
	Cyclin-dependent kinase 4	CDK4	21.7154	21.4833		3	2	33.729	0.763551	0.274977
	Ribose-phosphate pyrophosphokinase 2	PRPS2	21.9844	21.799		12	5	34.769	0.481195	0.20286
	Neurofilament heavy polypeptide	NEFH	22.0428	22.1949		12	9	105.64	1.76129	-0.534092
	Cytochrome c oxidase subunit 6A1, mitochondrial	COX6A1	22.0769	22.0605		2	2	12.155	0.201277	-0.202059
	Histidine--tRNA ligase, cytoplasmic	HARS	21.8056	21.6243		6	4	50.156	0.344122	0.118728
	Prolactin-inducible protein	PIP	21.9241	21.8578		6	6	16.572	0.439397	0.240297
	Annexin A3;Annexin	ANXA3	27.7296	27.674		25	25	36.375	0.0777239	0.0442215
	Eosinophil cationic protein	RNASE3	22.0737	21.8889		5	5	18.385	0.388758	0.254936
	Cadherin-1;E-Cad/CTF1;E-Cad/CTF2;E-Cad/CTF3	CDH1	25.4245	25.2613		20	20	97.455	1.43596	0.488737
	Myosin-7	MYH7	22.0314	21.7058		28	11	223.09	0.163077	0.108662
	Proto-oncogene tyrosine-protein kinase Src	SRC	21.7953	21.8875		4	2	59.834	0.789994	-0.197936
	Xaa-Pro dipeptidase	PEPD	23.5624	23.3106		8	8	54.548	1.25808	0.466362
	Lysosome-associated membrane glycoprotein 2	LAMP2	24.8047	24.8624		6	6	44.955	0.548036	0.259835
	Complement component C6	C6	21.8194	21.3468		4	4	104.79	1.65556	0.467196
	Prolyl 4-hydroxylase subunit alpha-1	P4HA1	22.1763	21.9501		20	20	60.966	1.58446	0.686006
	Tissue factor	F3	21.6765	21.4643		3	3	33.067	1.09411	0.265055
	Bone marrow proteoglycan;Eosinophil granule major basic protein	PRG2	22.0961	21.6615		6	6	25.205	1.69861	0.662806
	Plastin-2	LCP1	27.922	27.8217		34	28	70.288	0.0219892	0.0107368
	Glycogen [starch] synthase, muscle	GYS1	21.9436	22.0403		3	3	76.482	0.180201	0.0802139
	cAMP-dependent protein kinase type II-alpha regulatory subunit	PRKAR2A	25.9219	26.065		19	17	43.066	1.4578	-0.195511
	Beta-enolase;Enolase	ENO3	21.6912	21.6193		7	2	46.986	0.240157	0.0931615
	Macrophage migration inhibitory factor	MIF	28.2196	28.2625		3	3	12.476	0.316048	0.109903
	Carboxypeptidase M	CPM	21.7158	21.6529		3	3	50.513	0.105675	0.0476984
	Pyruvate kinase PKM;Pyruvate kinase	PKM	26.3731	26.3181		39	4	57.936	0.0482212	0.0175776
	Junction plakoglobin	JUP	26.1504	26.2725		34	29	81.744	1.07569	-0.338408
	Mast cell carboxypeptidase A	CPA3	24.0552	23.3765		9	9	48.669	0.488423	0.405685
	Glutamine synthetase	GLUL	21.7237	21.7772		8	8	42.064	0.40736	0.182074
	Aldose reductase	AKR1B1	24.3502	24.7088		8	8	35.853	0.352541	-0.269738
	Ras-related C3 botulinum toxin substrate 2	RAC2	21.499	21.5133		6	2	21.429	0.12809	0.0498159
	Phosphoglycerate mutase 2	PGAM2	21.3868	21.5966		9	3	28.766	0.485145	0.179455
	Ubiquitin carboxyl-terminal hydrolase isozyme L3;Ubiquitin carboxyl-terminal hydrolase	UCHL3	21.8122	21.6572		5	5	26.182	0.584733	0.222934
	Beta-galactoside alpha-2,6-sialyltransferase 1	ST6GAL1	21.7829	21.8164		3	3	46.604	0.628223	0.234846
	Desmoplakin	DSP	27.0883	27.1016		100	100	331.77	0.0830021	-0.0739371
	Ribosyldihydronicotinamide dehydrogenase [quinone]	NQO2	21.9233	21.545		3	3	21.537	1.37183	0.431371
	Short-chain specific acyl-CoA dehydrogenase, mitochondrial	ACADS	22.1293	21.9836		5	5	44.297	0.513281	0.198148
	Histone H1.2	HIST1H1C	26.4307	26.1702		12	4	21.364	0.641273	0.534303
	NADPH--cytochrome P450 reductase	POR	23.2843	23.1711		11	11	76.689	0.50962	0.208118
	Methylated-DNA--protein-cysteine methyltransferase	MGMT	21.8884	21.7291		2	2	21.646	0.386096	0.145315
	Fumarylacetoacetase	FAH	24.2598	24.3336		8	8	46.374	1.40722	-0.601069
	Stathmin	STMN1	21.7813	21.3258		11	9	17.302	1.44227	0.756266
	High mobility group protein HMG-I/HMG-Y	HMGA1	22.3686	21.6651		2	2	11.676	0.766945	0.333981
	Aspartate aminotransferase, cytoplasmic	GOT1	25.5288	25.367		18	18	46.247	0.434634	0.117591
	NADH dehydrogenase [ubiquinone] 1 beta subcomplex subunit 7	NDUFB7	21.8301	21.748		2	2	16.402	0.790514	0.259366
	cAMP-dependent protein kinase catalytic subunit alpha	PRKACA;KIN27	22.4338	22.3637		8	4	39.821	0.0474307	0.0286138
	Calpain-2 catalytic subunit	CAPN2	26.1592	26.1431		25	25	79.994	0.661059	-0.201282
	CTP synthase 1	CTPS1	21.7499	21.7317		11	11	66.69	0.348794	0.207728
	Ganglioside GM2 activator;Ganglioside GM2 activator isoform short	GM2A	22.5697	22.0153		5	5	20.838	1.25984	0.484902
	Galectin-3;Galectin	LGALS3	26.8879	27.1783		8	8	26.152	1.43609	-0.292017
	Insulin-like growth factor-binding protein 2	IGFBP2	21.778	21.4191		13	13	34.814	1.60453	0.732337
	Integrin beta;Integrin beta-5	ITGB5	21.5456	21.5003		2	2	35.445	0.647304	0.202067
	Protein SON	SON	21.7887	21.6201		3	3	228.18	0.298175	0.103728
	ATP synthase-coupling factor 6, mitochondrial	ATP5J	24.1501	23.8083		6	6	12.587	1.30813	0.50437
	Tetraspanin-8	TSPAN8	22.189	22.0003		2	2	26.044	0.809475	0.29338
	Hexokinase-1	HK1	26.9045	26.9794		38	34	101.08	0.647485	-0.101983
	DNA-directed RNA polymerase II subunit RPB3	POLR2C	21.7444	21.5249		3	3	31.441	1.45221	0.326669
	Interferon-induced, double-stranded RNA-activated protein kinase	EIF2AK2	21.4193	21.3923		3	3	57.39	0.963971	0.283486
	Amiloride-sensitive amine oxidase [copper-containing]	AOC1	21.7008	21.8255		2	2	85.377	0.196874	-0.0812129
	Inter-alpha-trypsin inhibitor heavy chain H1	ITIH1	22.6423	21.7781		6	6	101.39	0.93724	0.384807
	Thymidine phosphorylase	TYMP	23.551	23.3512		14	14	49.955	0.538225	0.245934
	Annexin A7	ANXA7	26.0764	26.0645		14	14	50.315	0.280892	-0.0601241
	Gastricsin	PGC	21.7798	21.571		2	2	42.425	0.591617	0.195821
	Kallikrein-2	KLK2	26.3669	26.6462		10	9	28.671	0.558032	-0.345597
	Azurocidin	AZU1	21.7843	22.0761		7	7	26.885	1.39137	-0.801427
	Ras-related protein Rab-3B	RAB3B	24.5382	24.4363		6	5	24.758	1.23768	0.648777
	Ras-related protein Rab-4A	RAB4A	21.8342	21.8525		5	5	24.389	0.527731	0.160024
	Ras-related protein Rab-6A	RAB6A	23.8351	23.553		9	8	23.548	1.30135	0.496288
	Interferon-induced GTP-binding protein Mx1;Interferon-induced GTP-binding protein Mx1, N-terminally processed;Interferon-induced GTP-binding protein Mx2	MX1;MX2	21.7204	21.4134		4	4	75.519	0.473496	0.178354
	Proteasome subunit beta type-1	PSMB1	25.4611	25.3567		9	9	26.489	0.290573	0.174535
	N(4)-(beta-N-acetylglucosaminyl)-L-asparaginase;Glycosylasparaginase alpha chain;Glycosylasparaginase beta chain	AGA	24.0628	22.8978		7	7	37.208	1.68459	0.738669
	V-type proton ATPase subunit B, brain isoform	ATP6V1B2	25.0766	25.062		18	18	56.5	0.529277	0.125838
	V-type proton ATPase subunit C 1	ATP6V1C1	21.8506	21.67		2	2	43.941	0.495667	0.188173
	Cytoplasmic aconitate hydratase	ACO1	25.9035	26.0309		22	22	98.398	1.62601	-0.350986
	5-nucleotidase	NT5E	23.1531	23.3899		6	6	57.948	0.615684	-0.304868
	Biglycan	BGN	29.7266	29.6214		22	21	41.654	0.495409	0.222282
	Succinate dehydrogenase [ubiquinone] iron-sulfur subunit, mitochondrial	SDHB	24.4136	24.0704		8	8	31.629	1.67079	0.383934
	2-oxoisovalerate dehydrogenase subunit beta, mitochondrial	BCKDHB	22.4998	22.1353		7	7	43.122	1.48406	0.400665
	Catechol O-methyltransferase	COMT	25.9752	25.9843		12	12	24.449	0.0206876	-0.00782766
	Protein-glutamine gamma-glutamyltransferase 2	TGM2	29.3076	28.8548		41	40	77.328	0.800732	0.313289
	Methylmalonyl-CoA mutase, mitochondrial	MUT	22.1771	21.7717		7	7	83.134	1.59273	0.569445
	Ferrochelatase, mitochondrial	FECH	23.1938	23.4118		11	11	47.862	0.600503	-0.333132
	Transcription elongation factor A protein 1	TCEA1	21.7257	21.8321		11	11	33.969	1.15919	0.420415
	Integrin alpha-6;Integrin alpha-6 heavy chain;Integrin alpha-6 light chain;Processed integrin alpha-6	ITGA6	21.6973	21.8525		4	4	119.09	0.370294	-0.121755
	Tubulin gamma-2 chain;Tubulin gamma-1 chain;Tubulin gamma chain	TUBG2;TUBG1	21.8087	21.9952		3	3	51.091	0.0622577	0.0277584
	Protein S100-A1;Protein S100	S100A1	21.624	21.6543		8	8	10.546	0.311481	0.189711
	NAD-dependent malic enzyme, mitochondrial	ME2	24.6846	24.2812		16	16	65.443	1.11355	0.398766
	Tryptophan--tRNA ligase, cytoplasmic;T1-TrpRS;T2-TrpRS	WARS	25.5333	25.3181		21	21	53.165	1.10749	0.22299
	Glycine cleavage system H protein, mitochondrial	GCSH	21.6107	21.4279		2	2	18.884	0.355465	0.102886
	Adenosylhomocysteinase	AHCY	27.7319	27.8143		22	22	47.716	0.36358	-0.0692621
	Cofilin-1	CFL1	29.5846	29.52		15	12	18.502	0.0159828	0.00272739
	Thymidylate kinase	DTYMK	21.6545	21.6246		5	5	21.064	0.489884	0.176725
	Chymase	CMA1	24.2767	22.5811		9	9	27.324	0.619614	0.55284
	Laminin subunit alpha-2	LAMA2	21.5681	21.4286		58	58	343.9	0.979028	0.704169
	Myeloblastin	PRTN3	22.0673	21.9945		3	3	23.611	0.141659	-0.0928552
	COUP transcription factor 2	NR2F2	21.7208	21.4171		5	5	29.162	0.699215	0.220691
	ATP synthase F(0) complex subunit B1, mitochondrial	ATP5F1	26.1554	25.884		11	11	28.908	1.54962	0.567172
	Insulin-like growth factor-binding protein 5	IGFBP5	21.8735	21.6359		5	5	30.57	1.12057	0.277226
	Low molecular weight phosphotyrosine protein phosphatase	ACP1	21.9536	21.5997		7	2	18.042	1.4439	0.351203
	Low molecular weight phosphotyrosine protein phosphatase	ACP1	21.8913	21.6946		7	2	17.977	1.62678	0.389564
	DNA-directed RNA polymerase II subunit RPB1;DNA-directed RNA polymerase	POLR2A	21.8182	21.5896		2	2	217.17	0.529236	0.134244
	DNA replication licensing factor MCM3	MCM3	21.9607	21.72		19	19	90.98	1.01802	0.350189
	3-mercaptopyruvate sulfurtransferase;Sulfurtransferase	MPST	23.7576	23.6156		9	9	35.249	0.749889	0.290506
	Transcriptional repressor protein YY1	YY1	21.6856	21.6695		2	2	44.712	0.471288	-0.169858
	DnaJ homolog subfamily B member 1	DNAJB1	22.1567	21.7479		10	9	38.044	1.48597	0.346474
	Cathepsin S	CTSS	21.7121	21.7899		3	3	31.626	0.073148	-0.0302615
	Proteasome subunit alpha type-4;Proteasome subunit alpha type;Proteasome subunit beta type	PSMA4	25.4813	25.0517		10	10	29.483	1.24345	0.581574
	Protein S100-P	S100P	21.7483	21.7351		3	3	10.4	0.287707	0.137097
	Collagen alpha-3(V) chain	COL5A3	21.8274	21.8238		3	3	172.12	0.327364	-0.153183
	Peptidyl-prolyl cis-trans isomerase FKBP2;Peptidyl-prolyl cis-trans isomerase	FKBP2	24.7522	24.8668		6	6	15.649	1.28166	-0.312798
	Adenylate kinase 4, mitochondrial	AK4	24.2908	24.1154		9	9	25.268	0.733823	0.393297
	Serum paraoxonase/arylesterase 1	PON1	21.7953	21.6751		3	3	39.731	0.305999	0.143236
	Calmodulin-like protein 3	CALML3	21.8696	21.406		10	8	16.891	1.1486	0.448204
	Dipeptidyl peptidase 4;Dipeptidyl peptidase 4 membrane form;Dipeptidyl peptidase 4 soluble form	DPP4	27.1956	26.6994		30	30	88.278	0.13605	-0.149588
	Collagen alpha-1(VIII) chain;Vastatin	COL8A1	22.1208	21.7332		6	6	73.363	1.45096	0.586226
	Proteasome subunit beta type;Proteasome subunit beta type-8	PSM8;PSMB8	22.5353	22.3355		5	5	30.354	0.775496	0.347314
	ATP-binding cassette sub-family D member 3	ABCD3	21.7609	21.8005		5	5	75.475	0.545902	0.165166
	Tropomodulin-1	TMOD1	21.6923	21.8569		2	2	26.014	0.105883	0.0440126
	Long-chain specific acyl-CoA dehydrogenase, mitochondrial	ACADL	21.6555	21.7689		4	4	47.655	0.051759	0.0234767
	Granulins;Acrogranin;Paragranulin;Granulin-1;Granulin-2;Granulin-3;Granulin-4;Granulin-5;Granulin-6;Granulin-7	GRN	22.7212	22.1769		5	5	46.991	0.768415	0.519387
	Tripeptidyl-peptidase 2	TPP2	21.848	21.4869		7	7	139.76	0.753588	0.217228
	Inositol monophosphatase 1	IMPA1	23.493	23.1163		8	8	30.188	0.64752	0.331843
	Protein PML	PML	21.6548	21.7187		6	6	62.006	0.130583	0.0602064
	Kallistatin	SERPINA4	21.7149	21.6121		3	3	48.541	0.0187591	0.008258
	Cellular retinoic acid-binding protein 1	CRABP1	21.7984	21.5527		4	4	15.565	0.00423839	0.00219081
	Myristoylated alanine-rich C-kinase substrate	MARCKS	25.3335	25.3618		8	8	31.554	0.257016	0.062494
	Guanine nucleotide-binding protein subunit alpha-11	GNA11	23.6601	23.9009		8	7	42.123	0.647865	-0.274061
	Delta-1-pyrroline-5-carboxylate dehydrogenase, mitochondrial	ALDH4A1	25.6426	26.3632		21	21	61.719	1.18183	-0.622518
	Endoplasmic reticulum resident protein 29	ERP29	26.1994	26.2706		13	13	28.993	0.241429	0.0624799
	Peroxiredoxin-6	PRDX6	29.172	29.3884		25	25	25.035	1.22416	-0.210154
	D-dopachrome decarboxylase;D-dopachrome decarboxylase-like protein	DDT;DDTL	27.0208	26.9615		11	11	12.712	1.36587	0.254636
[truncated: 856 more rows]

## Sheet: Supp. Table 3
	Supplementary Table 3: List of proteins in the AA pathway according to Sabidó et al. [1]
	Entry	Entry name	Protein names
	P09917	LOX5_HUMAN	Arachidonate 5-lipoxygenase (5-LO) (5-lipoxygenase) (EC 1.13.11.34)
	P16050	LOX15_HUMAN	Arachidonate 15-lipoxygenase (15-LOX) (15-LOX-1) (EC 1.13.11.33) (12/15-lipoxygenase) (Arachidonate 12-lipoxygenase, leukocyte-type)
	P18054	LOX12_HUMAN	Arachidonate 12-lipoxygenase, 12S-type (12S-LOX) (12S-lipoxygenase) (EC 1.13.11.31) (Lipoxin synthase 12-LO) (EC 3.3.2.-) (Platelet-type lipoxygenase 12)
	Q16873	LTC4S_HUMAN	Leukotriene C4 synthase (LTC4 synthase) (EC 4.4.1.20) (Leukotriene-C(4) synthase)
	P78329	CP4F2_HUMAN	Phylloquinone omega-hydroxylase CYP4F2 (EC 1.14.13.194) (20-hydroxyeicosatetraenoic acid synthase) (20-HETE synthase) (EC 1.14.13.-) (Arachidonic acid omega-hydroxylase)
	P10632	CP2C8_HUMAN	Cytochrome P450 2C8 (EC 1.14.14.1) (CYPIIC8) (Cytochrome P450 IIC2) (Cytochrome P450 MP-12) (Cytochrome P450 MP-20) (Cytochrome P450 form 1) (S-mephenytoin 4-hydroxylase)
	P36969	GPX4_HUMAN	Phospholipid hydroperoxide glutathione peroxidase, mitochondrial (PHGPx) (EC 1.11.1.12) (Glutathione peroxidase 4) (GPx-4) (GSHPx-4)
	P07203	GPX1_HUMAN	Glutathione peroxidase 1 (GPx-1) (GSHPx-1) (EC 1.11.1.9) (Cellular glutathione peroxidase)
	Q16678	CP1B1_HUMAN	Cytochrome P450 1B1 (EC 1.14.14.1) (CYPIB1)
	Q02928	CP4AB_HUMAN	Cytochrome P450 4A11 (20-hydroxyeicosatetraenoic acid synthase) (20-HETE synthase) (CYP4AII) (CYPIVA11) (Cytochrome P-450HK-omega) (Cytochrome P450HL-omega)
	P35354	PGH2_HUMAN	Prostaglandin G/H synthase 2 (EC 1.14.99.1) (Cyclooxygenase-2) (COX-2) (PHS II) (Prostaglandin H2 synthase 2) (PGH synthase 2) (PGHS-2) (Prostaglandin-endoperoxide synthase 2)
	P11712	CP2C9_HUMAN	Cytochrome P450 2C9 (EC 1.14.13.-) ((R)-limonene 6-monooxygenase) (EC 1.14.13.80) ((S)-limonene 6-monooxygenase) (EC 1.14.13.48) ((S)-limonene 7-monooxygenase)
	P20292	AL5AP_HUMAN	Arachidonate 5-lipoxygenase-activating protein (FLAP) (MK-886-binding protein)
	P04798	CP1A1_HUMAN	Cytochrome P450 1A1 (EC 1.14.14.1) (CYPIA1) (Cytochrome P450 form 6) (Cytochrome P450-C) (Cytochrome P450-P1)
	Q14914	PTGR1_HUMAN	Prostaglandin reductase 1 (PRG-1) (EC 1.3.1.-) (15-oxoprostaglandin 13-reductase) (EC 1.3.1.48) (NADP-dependent leukotriene B4 12-hydroxydehydrogenase)
	P51589	CP2J2_HUMAN	Cytochrome P450 2J2 (EC 1.14.14.1) (Arachidonic acid epoxygenase) (CYPIIJ2)
	Q16647	PTGIS_HUMAN	Prostacyclin synthase (EC 5.3.99.4) (Prostaglandin I2 synthase)
	Q08477	CP4F3_HUMAN	Docosahexaenoic acid omega-hydroxylase CYP4F3 (EC 1.14.13.199) (20-hydroxyeicosatetraenoic acid synthase) (20-HETE synthase) (EC 1.14.13.-) (CYPIVF3) (Cytochrome P450 4F3)
	P23219	PGH1_HUMAN	Prostaglandin G/H synthase 1 (EC 1.14.99.1) (Cyclooxygenase-1) (COX-1) (Prostaglandin H2 synthase 1) (PGH synthase 1) (PGHS-1) (PHS 1) (Prostaglandin-endoperoxide synthase 1)
	P15428	PGDH_HUMAN	15-hydroxyprostaglandin dehydrogenase [NAD(+)] (15-PGDH) (EC 1.1.1.141) (Prostaglandin dehydrogenase 1) (Short chain dehydrogenase/reductase family 36C member 1)
	P34913	HYES_HUMAN	Bifunctional epoxide hydrolase 2 [Includes: Cytosolic epoxide hydrolase 2 (CEH) (EC 3.3.2.10) (Epoxide hydratase) (Soluble epoxide hydrolase) (SEH); Lipid-phosphate phosphatase
	P16444	DPEP1_HUMAN	Dipeptidase 1 (EC 3.4.13.19) (Dehydropeptidase-I) (Microsomal dipeptidase) (Renal dipeptidase) (hRDP)
	O15296	LX15B_HUMAN	Arachidonate 15-lipoxygenase B (15-LOX-B) (EC 1.13.11.33) (15-lipoxygenase 2) (15-LOX-2) (Arachidonate 15-lipoxygenase type II) (Linoleate 13-lipoxygenase 15-LOb)
	O75342	LX12B_HUMAN	Arachidonate 12-lipoxygenase, 12R-type (12R-LOX) (12R-lipoxygenase) (EC 1.13.11.-) (Epidermis-type lipoxygenase 12)
	P24557	THAS_HUMAN	Thromboxane-A synthase (TXA synthase) (TXS) (EC 5.3.99.5) (Cytochrome P450 5A1)
	P33261	CP2CJ_HUMAN	Cytochrome P450 2C19 (EC 1.14.13.-) ((R)-limonene 6-monooxygenase) (EC 1.14.13.80) ((S)-limonene 6-monooxygenase) (EC 1.14.13.48) ((S)-limonene 7-monooxygenase)
	P09960	LKHA4_HUMAN	Leukotriene A-4 hydrolase (LTA-4 hydrolase) (EC 3.3.2.6) (Leukotriene A(4) hydrolase)
	P05177	CP1A2_HUMAN	Cytochrome P450 1A2 (EC 1.14.14.1) (CYPIA2) (Cholesterol 25-hydroxylase) (Cytochrome P(3)450) (Cytochrome P450 4) (Cytochrome P450-P3)
	Q9H4A9	DPEP2_HUMAN	Dipeptidase 2 (EC 3.4.13.19)
	Q9HBI6	CP4FB_HUMAN	Phylloquinone omega-hydroxylase CYP4F11 (EC 1.14.13.194) (3-hydroxy fatty acids omega-hydroxylase CYP4F11) (EC 1.14.13.-) (Cytochrome P450 4F11) (CYPIVF11)
	Q7Z449	CP2U1_HUMAN	Cytochrome P450 2U1 (EC 1.14.14.1)
	P13584	CP4B1_HUMAN	Cytochrome P450 4B1 (EC 1.14.14.1) (CYPIVB1) (Cytochrome P450-HP)
	P33527	MRP1_HUMAN	Multidrug resistance-associated protein 1 (ATP-binding cassette sub-family C member 1) (Leukotriene C(4) transporter) (LTC4 transporter)
	Q5TCH4	CP4AM_HUMAN	Cytochrome P450 4A22 (CYPIVA22) (Fatty acid omega-hydroxylase) (Lauric acid omega-hydroxylase) (Long-chain fatty acid omega-monooxygenase) (EC 1.14.13.205)
	Q6NT55	CP4FN_HUMAN	Cytochrome P450 4F22 (EC 1.14.14.-)
	Q9UNU6	CP8B1_HUMAN	7-alpha-hydroxycholest-4-en-3-one 12-alpha-hydroxylase (EC 1.14.18.8) (7-alpha-hydroxy-4-cholesten-3-one 12-alpha-hydroxylase) (CYPVIIIB1) (Cytochrome P450 8B1) (Sterol 12-alpha-hydroxylase)
	P98187	CP4F8_HUMAN	Cytochrome P450 4F8 (EC 1.14.14.1) (CYPIVF8)
	Q6GMR7	FAAH2_HUMAN	Fatty-acid amide hydrolase 2 (EC 3.5.1.99) (Amidase domain-containing protein) (Anandamide amidohydrolase 2) (Oleamide hydrolase 2)
	P49137	MAPK2_HUMAN	MAP kinase-activated protein kinase 2 (MAPK-activated protein kinase 2) (MAPKAP kinase 2) (MAPKAP-K2) (MAPKAPK-2) (MK-2) (MK2) (EC 2.7.11.1)
	O60760	HPGDS_HUMAN	Hematopoietic prostaglandin D synthase (H-PGDS) (EC 5.3.99.2) (GST class-sigma) (Glutathione S-transferase) (EC 2.5.1.18) (Glutathione-dependent PGD synthase)
	Q9H4B8	DPEP3_HUMAN	Dipeptidase 3 (EC 3.4.13.19)
	Q14390	GGTL2_HUMAN	Gamma-glutamyltransferase light chain 2 (Gamma-glutamyltransferase-like protein 4)
	P19440	GGT1_HUMAN	Gamma-glutamyltranspeptidase 1 (GGT 1) (EC 2.3.2.2) (Gamma-glutamyltransferase 1) (Glutathione hydrolase 1) (EC 3.4.19.13) (Leukotriene-C4 hydrolase)
	P36269	GGT5_HUMAN	Gamma-glutamyltransferase 5 (GGT 5) (EC 2.3.2.2) (Gamma-glutamyl transpeptidase-related enzyme) (GGT-rel) (Gamma-glutamyltransferase-like activity 1)
	Q9BX51	GGTL1_HUMAN	Gamma-glutamyltransferase light chain 1 (Gamma-glutamyltransferase-like activity 4) (Gamma-glutamyltransferase-like protein 6)
	P36268	GGT2_HUMAN	Inactive gamma-glutamyltranspeptidase 2 (GGT 2) (Gamma-glutamyltransferase 2) (Glutathione hydrolase 2)
	P41222	PTGDS_HUMAN	Prostaglandin-H2 D-isomerase (EC 5.3.99.2) (Beta-trace protein) (Cerebrin-28) (Glutathione-independent PGD synthase) (Lipocalin-type prostaglandin-D synthase)
	Q15185	TEBP_HUMAN	Prostaglandin E synthase 3 (EC 5.3.99.3) (Cytosolic prostaglandin E2 synthase) (cPGES) (Hsp90 co-chaperone) (Progesterone receptor complex p23) (Telomerase-binding protein p23)
	O14684	PTGES_HUMAN	Prostaglandin E synthase (EC 5.3.99.3) (Microsomal glutathione S-transferase 1-like 1) (MGST1-L1) (Microsomal prostaglandin E synthase 1) (MPGES-1) (p53-induced gene 12 protein)
	P42330	AK1C3_HUMAN	Aldo-keto reductase family 1 member C3 (EC 1.-.-.-) (17-beta-hydroxysteroid dehydrogenase type 5) (17-beta-HSD 5) (3-alpha-HSD type II, brain) (3-alpha-hydroxysteroid dehydrogenase type 2)
	Q8TBF2	PGFS_HUMAN	Prostamide/prostaglandin F synthase (Prostamide/PG F synthase) (Prostamide/PGF synthase) (EC 1.11.1.20) (Protein FAM213B)
	O00519	FAAH1_HUMAN	Fatty-acid amide hydrolase 1 (EC 3.5.1.99) (Anandamide amidohydrolase 1) (Oleamide hydrolase 1)
	Q7L5A8	FA2H_HUMAN	Fatty acid 2-hydroxylase (EC 1.-.-.-) (Fatty acid alpha-hydroxylase)
	P16152	CBR1_HUMAN	Carbonyl reductase [NADPH] 1 (EC 1.1.1.184) (15-hydroxyprostaglandin dehydrogenase [NADP(+)]) (EC 1.1.1.197) (NADPH-dependent carbonyl reductase 1) (Prostaglandin 9-ketoreductase)
	O14880	MGST3_HUMAN	Microsomal glutathione S-transferase 3 (Microsomal GST-3) (EC 2.5.1.18) (Microsomal GST-III)
	Q99735	MGST2_HUMAN	Microsomal glutathione S-transferase 2 (Microsomal GST-2) (EC 2.5.1.18) (Microsomal GST-II)
	Q58HT5	AWAT1_HUMAN	Acyl-CoA wax alcohol acyltransferase 1 (EC 2.3.1.75) (Diacylglycerol O-acyltransferase 2-like protein 3) (Diacylglycerol acyltransferase 2) (Long-chain-alcohol O-fatty-acyltransferase 1)
	P47712	PA24A_HUMAN	Cytosolic phospholipase A2 (cPLA2) (Phospholipase A2 group IVA) [Includes: Phospholipase A2 (EC 3.1.1.4) (Phosphatidylcholine 2-acylhydrolase); Lysophospholipase (EC 3.1.1.5)]
	P05181	CP2E1_HUMAN	Cytochrome P450 2E1 (EC 1.14.13.-) (4-nitrophenol 2-hydroxylase) (EC 1.14.13.n7) (CYPIIE1) (Cytochrome P450-J) [Cleaved into: Cytochrome P450 2E1, N-terminally processed]
	O60733	PLPL9_HUMAN	85/88 kDa calcium-independent phospholipase A2 (CaI-PLA2) (EC 3.1.1.4) (Group VI phospholipase A2) (GVI PLA2) (Intracellular membrane-associated calcium-independent phospholipase A2 beta)
	Q5TZZ9	Q5TZZ9_HUMAN	Annexin
	P04083	ANXA1_HUMAN	Annexin A1 (Annexin I) (Annexin-1) (Calpactin II) (Calpactin-2) (Chromobindin-9) (Lipocortin I) (Phospholipase A2 inhibitory protein) (p35)
	P07355	ANXA2_HUMAN	Annexin A2 (Annexin II) (Annexin-2) (Calpactin I heavy chain) (Calpactin-1 heavy chain) (Chromobindin-8) (Lipocortin II) (Placental anticoagulant protein IV) (PAP-IV) (Protein I) (p36)
	Q9NP80	PLPL8_HUMAN	Calcium-independent phospholipase A2-gamma (EC 3.1.1.5) (Intracellular membrane-associated calcium-independent phospholipase A2 gamma) (iPLA2-gamma) (PNPLA-gamma)
	P0C869	PA24B_HUMAN	Cytosolic phospholipase A2 beta (cPLA2-beta) (EC 3.1.1.4) (Phospholipase A2 group IVB)
	Q9UP65	PA24C_HUMAN	Cytosolic phospholipase A2 gamma (cPLA2-gamma) (EC 3.1.1.4) (Phospholipase A2 group IVC)
	Q68DD2	PA24F_HUMAN	Cytosolic phospholipase A2 zeta (cPLA2-zeta) (EC 3.1.1.4) (Phospholipase A2 group IVF)
	O15496	PA2GX_HUMAN	Group 10 secretory phospholipase A2 (EC 3.1.1.4) (Group X secretory phospholipase A2) (GX sPLA2) (sPLA2-X) (Phosphatidylcholine 2-acylhydrolase 10)
	Q9NZ20	PA2G3_HUMAN	Group 3 secretory phospholipase A2 (EC 3.1.1.4) (Group III secretory phospholipase A2) (GIII sPLA2) (sPLA2-III) (Phosphatidylcholine 2-acylhydrolase 3)
	Q9UNK4	PA2GD_HUMAN	Group IID secretory phospholipase A2 (GIID sPLA2) (sPLA2-IID) (EC 3.1.1.4) (PLA2IID) (Phosphatidylcholine 2-acylhydrolase 2D) (Secretory-type PLA, stroma-associated homolog)
	Q9NST1	PLPL3_HUMAN	Patatin-like phospholipase domain-containing protein 3 (EC 3.1.1.3) (Acylglycerol O-acyltransferase) (EC 2.3.1.-) (Adiponutrin) (Calcium-independent phospholipase A2-epsilon) (iPLA2-epsilon)
	P14555	PA2GA_HUMAN	Phospholipase A2, membrane associated (EC 3.1.1.4) (GIIC sPLA2) (Group IIA phospholipase A2) (Non-pancreatic secretory phospholipase A2) (NPS-PLA2) (Phosphatidylcholine 2-acylhydrolase 2A)
	Q13093	PAFA_HUMAN	Platelet-activating factor acetylhydrolase (PAF acetylhydrolase) (EC 3.1.1.47) (1-alkyl-2-acetylglycerophosphocholine esterase) (2-acetyl-1-alkylglycerophosphocholine esterase)
	Q99487	PAFA2_HUMAN	Platelet-activating factor acetylhydrolase 2, cytoplasmic (EC 3.1.1.47) (Serine-dependent phospholipase A2) (SD-PLA2) (hSD-PLA2)
	P43034	LIS1_HUMAN	Platelet-activating factor acetylhydrolase IB subunit alpha (Lissencephaly-1 protein) (LIS-1) (PAF acetylhydrolase 45 kDa subunit) (PAF-AH 45 kDa subunit) (PAF-AH alpha) (PAFAH alpha)
	P68402	PA1B2_HUMAN	Platelet-activating factor acetylhydrolase IB subunit beta (EC 3.1.1.47) (PAF acetylhydrolase 30 kDa subunit) (PAF-AH 30 kDa subunit) (PAF-AH subunit beta) (PAFAH subunit beta)
	Q15102	PA1B3_HUMAN	Platelet-activating factor acetylhydrolase IB subunit gamma (EC 3.1.1.47) (PAF acetylhydrolase 29 kDa subunit) (PAF-AH 29 kDa subunit) (PAF-AH subunit gamma) (PAFAH subunit gamma)
	Q9H7Z7	PGES2_HUMAN	Prostaglandin E synthase 2 (Membrane-associated prostaglandin E synthase-2) (mPGE synthase-2) (Microsomal prostaglandin E synthase 2) (mPGES-2) (Prostaglandin-H(2) E-isomerase)
	P41247	PLPL4_HUMAN	patatin-like phospholipase domain-containing protein 4 (EC 3.1.1.3) (Protein GS2)

## Sheet: Supp Table 4
	Supplementary Table 4: Differentially expressed proteins in PCa tissue when oncogene ERG is activated (ERG positive VS. ERG negative)
	Protein names	Gene names	Student's T-test Significant Yes_No	-Log Student's T-test p-value Yes_No	Student's T-test Difference Yes_No
	Apolipoprotein D	APOD	+	6.87444	3.59051
	Arachidonate 15-lipoxygenase B	ALOX15B	+	3.61841	-1.84046
	L-lactate dehydrogenase A chain	LDHA	+	3.68648	0.63019
	Polymeric immunoglobulin receptor;Secretory component	PIGR	+	3.43243	2.85532
	Annexin A4;Annexin	ANXA4	+	3.60227	-0.376289
	Phospholipase A2, membrane associated	PLA2G2A	+	6.70837	3.64406
	Aminopeptidase N	ANPEP	+	4.89172	-3.43258
	Transketolase	TKT	+	5.18349	0.60683
	Ras-related protein Rab-27A	RAB27A	+	4.23644	-2.33929
	Rho GDP-dissociation inhibitor 2	ARHGDIB	+	3.86917	1.31397
	Fatty acid-binding protein, epidermal	FABP5	+	4.28994	-3.17452
	GDP-L-fucose synthase	TSTA3	+	5.65197	2.04698
	Prostaglandin reductase 1	PTGR1	+	3.96041	1.13923
	Metalloreductase STEAP4	STEAP4	+	4.00846	2.47796
	Valacyclovir hydrolase	BPHL	+	3.59491	-1.22178
	Core histone macro-H2A.2;Histone H2A	H2AFY2	+	5.68076	1.60457
	Septin-9	SEP	+	5.15332	0.593569
	Lambda-crystallin homolog	CRYL1	+	3.64871	1.45333
										`

## Sheet: Supp Table 5
	Supplementary Table 5: Statistical comparisson from parallel reaction monitoring (PRM) experimens in PCa tissue
	Protein	Peptide	ANOVA p-value	Comparisson	q value	Individual p-value
	AGR2	HLSPDGQYVPR	<0.0001	NAP vs. GS <7	<0.0001	<0.0001
				NAP vs. GS =7	<0.0001	<0.0001
				NAP vs. GS >7	0.0392	0.0934
				GS <7 vs. GS =7	0.3351	0.9573
				GS <7 vs. GS >7	0.0081	0.0115
				GS =7 vs. GS >7	0.0101	0.0192
		LPQTLSR	<0.0001	NAP vs. GS <7	<0.0001	<0.0001
				NAP vs. GS =7	<0.0001	<0.0001
				NAP vs. GS >7	0.0656	0.1563
				GS <7 vs. GS =7	0.3343	0.9551
				GS <7 vs. GS >7	0.0079	0.0113
				GS =7 vs. GS >7	0.0098	0.0187
	FASN	FPQLDSTSFANSR	<0.0001	NAP vs. GS <7	<0.0001	<0.0001
				NAP vs. GS =7	0.0001	0.0001
				NAP vs. GS >7	<0.0001	<0.0001
				GS <7 vs. GS =7	0.3499	0.6664
				GS <7 vs. GS >7	0.1161	0.1843
				GS =7 vs. GS >7	0.0941	0.1195
		LLEQGLR	<0.0001	NAP vs. GS <7	<0.0001	<0.0001
				NAP vs. GS =7	0.0001	0.0001
				NAP vs. GS >7	<0.0001	<0.0001
				GS <7 vs. GS =7	0.3447	0.6566
				GS <7 vs. GS >7	0.1246	0.1978
				GS =7 vs. GS >7	0.0989	0.1255
	AMACR	LAGHDINYLALSGVLSK	<0.0001	NAP vs. GS <7	<0.0001	<0.0001
				NAP vs. GS =7	<0.0001	<0.0001
				NAP vs. GS >7	<0.0001	<0.0001
				GS <7 vs. GS =7	0.0656	0.0833
				GS <7 vs. GS >7	0.3028	0.5767
				GS =7 vs. GS >7	0.2169	0.3442
		LQLGPEILQR	<0.0001	NAP vs. GS <7	<0.0001	<0.0001
				NAP vs. GS =7	<0.0001	<0.0001
				NAP vs. GS >7	<0.0001	<0.0001
				GS <7 vs. GS =7	0.0443	0.0563
				GS <7 vs. GS >7	0.2899	0.5523
				GS =7 vs. GS >7	0.1811	0.2874
	LOX5	DDGLLVWEAIR	0.0145	NAP vs. GS <7	0.1216	0.1158
				NAP vs. GS =7	0.5774	0.8248
				NAP vs. GS >7	0.009	0.0021
				GS <7 vs. GS =7	0.2492	0.2967
				GS <7 vs. GS >7	0.0922	0.0659
				GS =7 vs. GS >7	0.0258	0.0123
		GVVTIEQIVDTLPDR	0.0009	NAP vs. GS <7	0.0148	0.0282
				NAP vs. GS =7	0.1834	0.524
				NAP vs. GS >7	0.0007	0.0007
				GS <7 vs. GS =7	0.0141	0.0202
				GS <7 vs. GS >7	0.0358	0.0852
				GS =7 vs. GS >7	0.0007	0.0007
	LX15B	ELLIVPGQVVDR	<0.0001	NAP vs. GS <7	0.0011	0.0021
				NAP vs. GS =7	0.0734	0.1831
				NAP vs. GS >7	<0.0001	<0.0001
				GS <7 vs. GS =7	0.0734	0.2099
				GS <7 vs. GS >7	0.0005	0.0008
				GS =7 vs. GS >7	<0.0001	<0.0001
		STGIGIEGFSELIQR	0.0001	NAP vs. GS <7	0.0016	0.001
				NAP vs. GS =7	0.0935	0.1519
				NAP vs. GS >7	0.0002	<0.0001
				GS <7 vs. GS =7	0.0935	0.1782
				GS <7 vs. GS >7	0.0437	0.0554
				GS =7 vs. GS >7	0.0066	0.0063
	TEBP	LNWLSVDFNNWK	0.015	NAP vs. GS <7	0.6212	0.8874
				NAP vs. GS =7	0.412	0.3944
				NAP vs. GS >7	0.0084	0.002
				GS <7 vs. GS =7	0.412	0.4905
				GS <7 vs. GS >7	0.0092	0.0044
				GS =7 vs. GS >7	0.056	0.04
		LTFSCLGGSDNFK	<0.0001	NAP vs. GS <7	0.0002	0.0004
				NAP vs. GS =7	0.0019	0.0093
				NAP vs. GS >7	<0.0001	<0.0001
				GS <7 vs. GS =7	0.1173	0.6701
				GS <7 vs. GS >7	0.0005	0.0019
				GS =7 vs. GS >7	0.0005	0.0016
	LKHA4	ELVALMSAIR	0.5695	NAP vs. GS <7	0.7628	0.6054
				NAP vs. GS =7	0.7581	0.4813
				NAP vs. GS >7	0.7581	0.3881
				GS <7 vs. GS =7	0.8397	0.7997
				GS <7 vs. GS >7	0.7352	0.2334
				GS =7 vs. GS >7	0.7352	0.1972
		LTYTAEVSVPK	0.1227	NAP vs. GS <7	0.1738	0.0276
				NAP vs. GS =7	0.7594	0.6027
				NAP vs. GS >7	0.4182	0.1328
				GS <7 vs. GS =7	0.4236	0.2017
				GS <7 vs. GS >7	0.8936	0.851
				GS =7 vs. GS >7	0.5839	0.3708
	HYES	AVASLNTPFIPANPNMSPLESIK	0.0005	NAP vs. GS <7	0.0124	0.0059
				NAP vs. GS =7	0.0545	0.0542
				NAP vs. GS >7	0.0004	<0.0001
				GS <7 vs. GS =7	0.4809	0.6869
				GS <7 vs. GS >7	0.0545	0.0648
				GS =7 vs. GS >7	0.0545	0.0453
		FLLDTLK	0.0021	NAP vs. GS <7	0.0043	0.0027
				NAP vs. GS =7	0.0196	0.0187
				NAP vs. GS >7	0.0043	0.0021
				GS <7 vs. GS =7	0.4437	0.8452
				GS <7 vs. GS >7	0.2781	0.4414
				GS =7 vs. GS >7	0.2781	0.3899
	PGH1	ILPSVPK	0.0003	NAP vs. GS <7	0.0031	0.002
				NAP vs. GS =7	0.0003	<0.0001
				NAP vs. GS >7	0.1672	0.3184
				GS <7 vs. GS =7	0.1112	0.1765
				GS <7 vs. GS >7	0.1112	0.1722
				GS =7 vs. GS >7	0.0207	0.0197
		VPDASQDDGPAVERPSTEL	0.0007	NAP vs. GS <7	0.0067	0.0043
				NAP vs. GS =7	0.0007	0.0002
				NAP vs. GS >7	0.3151	0.6002
				GS <7 vs. GS =7	0.1233	0.1958
				GS <7 vs. GS >7	0.0826	0.1049
				GS =7 vs. GS >7	0.0127	0.0121
	FAAH	ELAPEAVLFTYVGK	0.0935	NAP vs. GS <7	0.2242	0.0712
				NAP vs. GS =7	0.3465	0.165
				NAP vs. GS >7	0.1804	0.0286
				GS <7 vs. GS =7	0.8812	0.8392
				GS <7 vs. GS >7	0.5439	0.4317
				GS =7 vs. GS >7	0.5439	0.3681
		LQNPDLDSEALLALPLPQLVQK	0.3606	NAP vs. GS <7	0.6531	0.2073
				NAP vs. GS =7	0.6972	0.416
				NAP vs. GS >7	0.6531	0.114
				GS <7 vs. GS =7	0.8531	0.8125
				GS <7 vs. GS >7	0.6972	0.5533
				GS =7 vs. GS >7	0.6972	0.4629
	ACSL3	LQAGEYVSLGK	0.0008	NAP vs. GS <7	0.0141	0.0134
				NAP vs. GS =7	0.0141	0.0134
				NAP vs. GS >7	0.0007	0.0002
				GS <7 vs. GS =7	0.3718	0.7083
				GS <7 vs. GS >7	0.0536	0.068
				GS =7 vs. GS >7	0.1107	0.1758
		VLSEAAISASLEK	0.0004	NAP vs. GS <7	0.0076	0.0072
				NAP vs. GS =7	0.0026	0.0017
				NAP vs. GS >7	0.0012	0.0004
				GS <7 vs. GS =7	0.2394	0.38
				GS <7 vs. GS >7	0.1038	0.1318
				GS =7 vs. GS >7	0.2728	0.5195
	GLSK	GSTHPQPGVSPPAAPAAPGPK	0.0024	NAP vs. GS <7	0.061	0.0233
				NAP vs. GS =7	0.1146	0.1092
				NAP vs. GS >7	0.0017	0.0003
				GS <7 vs. GS =7	0.6624	0.7571
				GS <7 vs. GS >7	0.0796	0.0606
				GS =7 vs. GS >7	0.0796	0.0508
		YAIAVNDLGTEYVHR	0.0006	NAP vs. GS <7	0.0121	0.0201
				NAP vs. GS =7	0.0604	0.1437
				NAP vs. GS >7	0.0001	<0.0001
				GS <7 vs. GS =7	0.2187	0.6247
				GS <7 vs. GS >7	0.0121	0.0231
				GS =7 vs. GS >7	0.0121	0.0142
	LDHA	FIIPNVVK	<0.0001	NAP vs. GS <7	0.0067	0.0128
				NAP vs. GS =7	0.1089	0.3111
				NAP vs. GS >7	<0.0001	<0.0001
				GS <7 vs. GS =7	0.1089	0.2915
				GS <7 vs. GS >7	0.0046	0.0066
				GS =7 vs. GS >7	0.0011	0.001
		LVIITAGAR	<0.0001	NAP vs. GS <7	0.0024	0.0046
				NAP vs. GS =7	0.1259	0.3597
				NAP vs. GS >7	<0.0001	<0.0001
				GS <7 vs. GS =7	0.0635	0.1511
				GS <7 vs. GS >7	0.0018	0.0026
				GS =7 vs. GS >7	0.0001	0.0001
	LDHB	IVVVTAGVR	<0.0001	NAP vs. GS <7	0.0016	0.0015
				NAP vs. GS =7	<0.0001	<0.0001
				NAP vs. GS >7	0.0054	0.0078
				GS <7 vs. GS =7	0.0054	0.0102
				GS <7 vs. GS >7	0.2917	0.8333
				GS =7 vs. GS >7	0.0206	0.0491
		MVVESAYEVIK	<0.0001	NAP vs. GS <7	0.0004	0.0003
				NAP vs. GS =7	0.0002	<0.0001
				NAP vs. GS >7	0.0006	0.0006
				GS <7 vs. GS =7	0.255	0.3238
				GS <7 vs. GS >7	0.3266	0.5184
				GS =7 vs. GS >7	0.4267	0.8127
	ANM1	ATLYVTAIEDR	<0.0001	NAP vs. GS <7	0.0001	0.0002
				NAP vs. GS =7	0.001	0.0028
				NAP vs. GS >7	<0.0001	<0.0001
				GS <7 vs. GS =7	0.1498	0.8561
				GS <7 vs. GS >7	0.0038	0.0147
				GS =7 vs. GS >7	0.0038	0.0181
		EVDIYTVK	<0.0001	NAP vs. GS <7	<0.0001	<0.0001
				NAP vs. GS =7	0.0031	0.0044
				NAP vs. GS >7	<0.0001	<0.0001
				GS <7 vs. GS =7	0.1847	0.5277
				GS <7 vs. GS >7	0.0254	0.0605
				GS =7 vs. GS >7	0.0142	0.0271
	SMS	HSTLDFMLGAK	0.3091	NAP vs. GS <7	0.688	0.6553
				NAP vs. GS =7	0.5041	0.4001
				NAP vs. GS >7	0.5041	0.169
				GS <7 vs. GS =7	0.5041	0.2536
				GS <7 vs. GS >7	0.5041	0.3235
				GS =7 vs. GS >7	0.4232	0.0672
		YWPTADGR	0.5977	NAP vs. GS <7	0.8051	0.7668
				NAP vs. GS =7	0.7294	0.3924
				NAP vs. GS >7	0.7294	0.4631
				GS <7 vs. GS =7	0.7294	0.2992
				GS <7 vs. GS >7	0.7935	0.6298
				GS =7 vs. GS >7	0.7294	0.1941
	SRM	ESYYQLMK	0.264	NAP vs. GS <7	0.4855	0.3416
				NAP vs. GS =7	0.331	0.0841
				NAP vs. GS >7	0.7913	0.7536
				GS <7 vs. GS =7	0.4855	0.3854
				GS <7 vs. GS >7	0.4855	0.3224
				GS =7 vs. GS >7	0.331	0.1051
		LTLHVGDGFEFMK	0.4859	NAP vs. GS <7	0.7871	0.7496
				NAP vs. GS =7	0.5858	0.186
				NAP vs. GS >7	0.7871	0.6534
				GS <7 vs. GS =7	0.6738	0.3208
				GS <7 vs. GS >7	0.7871	0.5105
				GS =7 vs. GS >7	0.5858	0.1558
	PARK7	DGLILTSR	0.2727	NAP vs. GS <7	0.9489	0.7531
				NAP vs. GS =7	0.9489	0.7525
				NAP vs. GS >7	0.3204	0.0531
				GS <7 vs. GS =7	>0.9999	0.9621
				GS <7 vs. GS >7	0.3204	0.1057
				GS =7 vs. GS >7	0.3204	0.1526
		VTVAGLAGK	0.3195	NAP vs. GS <7	0.9418	0.6473
				NAP vs. GS =7	0.9418	0.7474
				NAP vs. GS >7	0.3698	0.0642
				GS <7 vs. GS =7	>0.9999	0.9525
				GS <7 vs. GS >7	0.3698	0.1509
				GS =7 vs. GS >7	0.3698	0.1761

## Sheet: Supp Table 6
	Supplementary Table 6: Clinico-pathologic correlations in PCa-TMA and FASN (Intensity of positive tumour cells)
		Negative	Positive	Total	p-value
	PSA at diagnosis
	≤10 ng/ml	43 (9.3)%	359 (77.7)%	402 (87.0)%
	>10 ng/ml	8 (1.7)%	52 (11.3)%	60 (13.0)%	0.543
	Total	51 (11.0)%	411 (89.0)%	462
	Gleason score
	<7	28 (6.0)%	227 (49.0)%	255 (55.1)%
	7	20 (4.3)%	160 (34.6)%	180 (38.9)%	0.998
	>7	3 (0.6)%	25 (5.4)%	28 (6.0)%
	Total	51 (11.0)%	412 (89.0)%	463
	pT-stage
	pT2	33 (7.1)%	297 (64.1)%	330 (71.3)%
	pT3a/b	12 (2.6)%	93 (20.1)%	105 (22.7)%	0.177
	pT4	6 (1.3)%	22 (4.8)%	28 (6.0)%
	Total	51 (11.0)%	412 (89.0)%	463

## Sheet: Supp Table 7
	Supplementary Table 7: Clinico-pathologic correlations in the PCa-TMA, LOX-5 A. intensity in the cytoplasm, B. intensity in the nucleus, and C. percentage of positive tumour cells
	A.						B.						C.
		Negative	Positive	Total	p-value			Negative	Positive	Total	p-value			Negative	Positive	Total	p-value
	PSA at diagnosis						PSA at diagnosis						PSA at diagnosis
	≤10 ng/ml	160 (71.4)%	31 (13.8)%	191 (85.3)%			≤10 ng/ml	221 (78.4)%	23 (8.2)%	244 (86.5)%			≤10 ng/ml	154 (75.1)%	17 (8.3)%	171 (83.4)%
	>10 ng/ml	28 (12.5)%	5 (2.2)%	33 (14.7)%	0.77		>10 ng/ml	33 (11.7)%	5 (1.8)%	38 (13.5)%	0.474		>10 ng/ml	31 (15.1)%	3 (1.5)%	34 (16.6)%	0.841
	Total	188 (83.9)%	36 (16.1)%	225			Total	254 (90.1)%	28 (9.9)%	282			Total	185 (90.2)%	20 (9.8)%	206
	Gleason score						Gleason score						Gleason score
	<7	79 (35.1)%	25 (11.1)%	104 (46.2)%			<7	121 (42.9)%	16 (5.7)%	137 (48.6)%			<7	89 (43.2)%	8 (3.9)%	97 (47.1)%
	7	68 (30.2)%	31 (13.8)%	99 (44.0)%	0.321		7	111 (39.4)%	11 (3.9)%	122 (43.3)%	0.501		7	83 (40.3)%	8 (3.9)%	91 (44.2)%	0.17
	>7	18 (8.0)%	4 (1.8)%	22 (9.8)%			>7	22 (7.8)%	1 (0.4)%	23 (8.2)%			>7	14 (6.8)%	4 (1.9)%	18 (8.7)%
	Total	165 (73.3)%	60 (26.7)%	225			Total	254 (90.1)%	28 (9.9)%	282			Total	186 (90.3)%	20 (9.7)%	206
	pT-stage						pT-stage						pT-stage
	pT2	108 (48.0)%	40 (17.8)%	148 (65.8)%			pT2	168 (59.6)%	21 (7.4)%	189 (67.0)%			pT2	119 (57.8)%	11 (5.3)%	130 (63.1)%
	pT3a/b	51 (22.7)%	13 (5.8)%	64 (28.4)%	0.044		pT3a/b	72 (25.5)%	6 (2.1)%	78 (27.7)%	0.634		pT3a/b	56 (27.2)%	6 (2.9)%	62 (30.1)%	0.298
	pT4	6 (2.7)%	7 (3.1)%	13 (5.8)%			pT4	14 (5.0)%	1 (0.4)%	15 (5.3)%			pT4	11 (5.3)%	3 (1.5)%	14 (6.8)%
	Total	165 (73.3)%	60 (26.7)%	225			Total	254 (90.1)%	28 (9.9)%	282			Total	186 (90.3)%	20 (9.7)%	206
